# Supplementary material for: Solubilization, purification, and ligand binding characterization of G protein-coupled receptor SMO in native membrane bilayer using styrene maleic acid copolymer
Source: PeerJ. 2022 May 3;10:e13381. doi: 10.7717/peerj.13381 (PMC9074879; doi:10.7717/peerj.13381)
Supplement: Supplemental Information 8 [file peerj-10-13381-s008.zip]

Archive with 780 entries (741 files):
- 118/
- __MACOSX/._118
- 118/uxnmr.par
- __MACOSX/118/._uxnmr.par
- 118/format.ased
- __MACOSX/118/._format.ased
- 118/pulseprogram
- __MACOSX/118/._pulseprogram
- 118/stanprogram1864
- __MACOSX/118/._stanprogram1864
- 118/precom.output
- __MACOSX/118/._precom.output
- 118/gpnam1
- __MACOSX/118/._gpnam1
- 118/format.temp
- __MACOSX/118/._format.temp
- 118/audita.txt
- __MACOSX/118/._audita.txt
- 118/pdata/
- __MACOSX/118/._pdata
- 118/gradient_calib
- __MACOSX/118/._gradient_calib
- 118/fq1list
- __MACOSX/118/._fq1list
- 118/fid
- __MACOSX/118/._fid
- 118/shimvalues
- __MACOSX/118/._shimvalues
- 118/uxnmr.info
- __MACOSX/118/._uxnmr.info
- 118/EA
- __MACOSX/118/._EA
- 118/gpnam2
- __MACOSX/118/._gpnam2
- 118/scon2
- __MACOSX/118/._scon2
- 118/acqu
- __MACOSX/118/._acqu
- 118/acqus
- __MACOSX/118/._acqus
- 118/specpar
- __MACOSX/118/._specpar
- 118/pdata/1/
- __MACOSX/118/pdata/._1
- 118/pdata/1/proc
- __MACOSX/118/pdata/1/._proc
- 118/pdata/1/peaklist.xml
- __MACOSX/118/pdata/1/._peaklist.xml
- 118/pdata/1/title
- __MACOSX/118/pdata/1/._title
- 118/pdata/1/auditp.txt
- __MACOSX/118/pdata/1/._auditp.txt
- 118/pdata/1/assocs
- __MACOSX/118/pdata/1/._assocs
- 118/pdata/1/intrng
- __MACOSX/118/pdata/1/._intrng
- 118/pdata/1/1r
- __MACOSX/118/pdata/1/._1r
- 118/pdata/1/1i
- __MACOSX/118/pdata/1/._1i
- 118/pdata/1/procs
- __MACOSX/118/pdata/1/._procs
- 118/pdata/1/outd
- __MACOSX/118/pdata/1/._outd
- 118/pdata/1/integrals.txt
- __MACOSX/118/pdata/1/._integrals.txt
- 118/pdata/1/thumb.png
- __MACOSX/118/pdata/1/._thumb.png
- 119/
- __MACOSX/._119
- 119/uxnmr.par
- __MACOSX/119/._uxnmr.par
- 119/pulseprogram
- __MACOSX/119/._pulseprogram
- 119/stanprogram1864
- __MACOSX/119/._stanprogram1864
- 119/precom.output
- __MACOSX/119/._precom.output
- 119/gpnam1
- __MACOSX/119/._gpnam1
- 119/format.temp
- __MACOSX/119/._format.temp
- 119/audita.txt
- __MACOSX/119/._audita.txt
- 119/pdata/
- __MACOSX/119/._pdata
- 119/gradient_calib
- __MACOSX/119/._gradient_calib
- 119/fq1list
- __MACOSX/119/._fq1list
- 119/fid
- __MACOSX/119/._fid
- 119/shimvalues
- __MACOSX/119/._shimvalues
- 119/uxnmr.info
- __MACOSX/119/._uxnmr.info
- 119/EA
- __MACOSX/119/._EA
- 119/gpnam2
- __MACOSX/119/._gpnam2
- 119/scon2
- __MACOSX/119/._scon2
- 119/acqu
- __MACOSX/119/._acqu
- 119/acqus
- __MACOSX/119/._acqus
- 119/specpar
- __MACOSX/119/._specpar
- 119/pdata/1/
- __MACOSX/119/pdata/._1
- 119/pdata/1/proc
- __MACOSX/119/pdata/1/._proc
- 119/pdata/1/peaklist.xml
- __MACOSX/119/pdata/1/._peaklist.xml
- 119/pdata/1/title
- __MACOSX/119/pdata/1/._title
- 119/pdata/1/auditp.txt
- __MACOSX/119/pdata/1/._auditp.txt
- 119/pdata/1/assocs
- __MACOSX/119/pdata/1/._assocs
- 119/pdata/1/intrng
- __MACOSX/119/pdata/1/._intrng
- 119/pdata/1/1r
- __MACOSX/119/pdata/1/._1r
- 119/pdata/1/1i
- __MACOSX/119/pdata/1/._1i
- 119/pdata/1/procs
- __MACOSX/119/pdata/1/._procs
- 119/pdata/1/outd
- __MACOSX/119/pdata/1/._outd
- 119/pdata/1/integrals.txt
- __MACOSX/119/pdata/1/._integrals.txt
- 119/pdata/1/thumb.png
- __MACOSX/119/pdata/1/._thumb.png
- 120/
- __MACOSX/._120
- 120/uxnmr.par
- __MACOSX/120/._uxnmr.par
- 120/pulseprogram
- __MACOSX/120/._pulseprogram
- 120/stanprogram1864
- __MACOSX/120/._stanprogram1864
- 120/precom.output
- __MACOSX/120/._precom.output
- 120/gpnam1
- __MACOSX/120/._gpnam1
- 120/format.temp
- __MACOSX/120/._format.temp
- 120/audita.txt
- __MACOSX/120/._audita.txt
- 120/pdata/
- __MACOSX/120/._pdata
- 120/gradient_calib
- __MACOSX/120/._gradient_calib
- 120/fq1list
- __MACOSX/120/._fq1list
- 120/fid
- __MACOSX/120/._fid
- 120/shimvalues
- __MACOSX/120/._shimvalues
- 120/uxnmr.info
- __MACOSX/120/._uxnmr.info
- 120/EA
- __MACOSX/120/._EA
- 120/gpnam2
- __MACOSX/120/._gpnam2
- 120/scon2
- __MACOSX/120/._scon2
- 120/acqu
- __MACOSX/120/._acqu
- 120/acqus
- __MACOSX/120/._acqus
- 120/specpar
- __MACOSX/120/._specpar
- 120/pdata/1/
- __MACOSX/120/pdata/._1
- 120/pdata/1/proc
- __MACOSX/120/pdata/1/._proc
- 120/pdata/1/peaks
- __MACOSX/120/pdata/1/._peaks
- 120/pdata/1/peakrng
- __MACOSX/120/pdata/1/._peakrng
- 120/pdata/1/peaklist.xml
- __MACOSX/120/pdata/1/._peaklist.xml
- 120/pdata/1/title
- __MACOSX/120/pdata/1/._title
- 120/pdata/1/auditp.txt
- __MACOSX/120/pdata/1/._auditp.txt
- 120/pdata/1/assocs
- __MACOSX/120/pdata/1/._assocs
- 120/pdata/1/intrng
- __MACOSX/120/pdata/1/._intrng
- 120/pdata/1/1r
- __MACOSX/120/pdata/1/._1r
- 120/pdata/1/1i
- __MACOSX/120/pdata/1/._1i
- 120/pdata/1/procs
- __MACOSX/120/pdata/1/._procs
- 120/pdata/1/outd
- __MACOSX/120/pdata/1/._outd
- 120/pdata/1/integrals.txt
- __MACOSX/120/pdata/1/._integrals.txt
- 120/pdata/1/thumb.png
- __MACOSX/120/pdata/1/._thumb.png
- 121/
- __MACOSX/._121
- 121/uxnmr.par
- __MACOSX/121/._uxnmr.par
- 121/pulseprogram
- __MACOSX/121/._pulseprogram
- 121/stanprogram1864
- __MACOSX/121/._stanprogram1864
- 121/precom.output
- __MACOSX/121/._precom.output
- 121/gpnam1
- __MACOSX/121/._gpnam1
- 121/format.temp
- __MACOSX/121/._format.temp
- 121/audita.txt
- __MACOSX/121/._audita.txt
- 121/pdata/
- __MACOSX/121/._pdata
- 121/gradient_calib
- __MACOSX/121/._gradient_calib
- 121/fq1list
- __MACOSX/121/._fq1list
- 121/fid
- __MACOSX/121/._fid
- 121/shimvalues
- __MACOSX/121/._shimvalues
- 121/uxnmr.info
- __MACOSX/121/._uxnmr.info
- 121/EA
- __MACOSX/121/._EA
- 121/gpnam2
- __MACOSX/121/._gpnam2
- 121/scon2
- __MACOSX/121/._scon2
- 121/acqu
- __MACOSX/121/._acqu
- 121/acqus
- __MACOSX/121/._acqus
- 121/specpar
- __MACOSX/121/._specpar
- 121/pdata/1/
- __MACOSX/121/pdata/._1
- 121/pdata/1/proc
- __MACOSX/121/pdata/1/._proc
- 121/pdata/1/peaklist.xml
- __MACOSX/121/pdata/1/._peaklist.xml
- 121/pdata/1/title
- __MACOSX/121/pdata/1/._title
- 121/pdata/1/auditp.txt
- __MACOSX/121/pdata/1/._auditp.txt
- 121/pdata/1/assocs
- __MACOSX/121/pdata/1/._assocs
- 121/pdata/1/intrng
- __MACOSX/121/pdata/1/._intrng
- 121/pdata/1/1r
- __MACOSX/121/pdata/1/._1r
- 121/pdata/1/1i
- __MACOSX/121/pdata/1/._1i
- 121/pdata/1/procs
- __MACOSX/121/pdata/1/._procs
- 121/pdata/1/outd
- __MACOSX/121/pdata/1/._outd
- 121/pdata/1/integrals.txt
- __MACOSX/121/pdata/1/._integrals.txt
- 121/pdata/1/thumb.png
- __MACOSX/121/pdata/1/._thumb.png
- 122/
- __MACOSX/._122
- 122/uxnmr.par
- __MACOSX/122/._uxnmr.par
- 122/pulseprogram
- __MACOSX/122/._pulseprogram
- 122/stanprogram1864
- __MACOSX/122/._stanprogram1864
- 122/precom.output
- __MACOSX/122/._precom.output
- 122/gpnam1
- __MACOSX/122/._gpnam1
- 122/format.temp
- __MACOSX/122/._format.temp
- 122/audita.txt
- __MACOSX/122/._audita.txt
- 122/pdata/
- __MACOSX/122/._pdata
- 122/gradient_calib
- __MACOSX/122/._gradient_calib
- 122/fq1list
- __MACOSX/122/._fq1list
- 122/fid
- __MACOSX/122/._fid
- 122/shimvalues
- __MACOSX/122/._shimvalues
- 122/uxnmr.info
- __MACOSX/122/._uxnmr.info
- 122/EA
- __MACOSX/122/._EA
[truncated: 480 more entries]
