# Supplementary material for: Solubilization, purification, and ligand binding characterization of G protein-coupled receptor SMO in native membrane bilayer using styrene maleic acid copolymer
Source: PeerJ. 2022 May 3;10:e13381. doi: 10.7717/peerj.13381 (PMC9074879; doi:10.7717/peerj.13381)
Supplement: Supplemental Information 8 [file peerj-10-13381-s008.zip › 118/pulseprogram]

# 1 "C:/Bruker/TopSpin3.6.2/exp/stan/nmr/lists/pp/zggpw5"
;zggpw5
;avance-version (12/01/11)
;1D sequence
;water suppression using watergate W5 pulse sequence with gradients
;using double echo
;
;M. Liu, X. Mao, C. He, H. Huang, J.K. Nicholson & J.C. Lindon,
;   J. Magn. Reson. 132, 125 - 129 (1998)
;
;$CLASS=HighRes
;$DIM=1D
;$TYPE=
;$SUBTYPE=
;$COMMENT=


# 1 "C:/Bruker/TopSpin3.6.2/exp/stan/nmr/lists/pp/Avance.incl" 1
;Avance3.incl
;   for AV III
;
;avance-version (13/06/17)
;
;$CLASS=HighRes Incl
;$COMMENT=
# 169 "C:/Bruker/TopSpin3.6.2/exp/stan/nmr/lists/pp/Avance.incl"
;$Id: Avance3.incl,v 1.10.2.2 2013/08/30 09:43:33 ber Exp $
# 17 "C:/Bruker/TopSpin3.6.2/exp/stan/nmr/lists/pp/zggpw5" 2

# 1 "C:/Bruker/TopSpin3.6.2/exp/stan/nmr/lists/pp/Grad.incl" 1
;Grad2.incl  -  include file for Gradient Spectroscopy
;   for TCU3
;
;avance-version (07/01/17)
;
;$CLASS=HighRes Incl
;$COMMENT=

# 27 "C:/Bruker/TopSpin3.6.2/exp/stan/nmr/lists/pp/Grad.incl"
define list<gradient> EA=<EA>


# 31 "C:/Bruker/TopSpin3.6.2/exp/stan/nmr/lists/pp/Grad.incl"
;$Id: Grad2.incl,v 1.14 2012/01/31 17:49:21 ber Exp $
# 18 "C:/Bruker/TopSpin3.6.2/exp/stan/nmr/lists/pp/zggpw5" 2


# 1 "mc_line 21 file C:/Bruker/TopSpin3.6.2/exp/stan/nmr/lists/pp/zggpw5 exp. def. part of mc cmd. before ze"
; dimension 1D; AQ_mode 
define delay MCWRK
define delay MCREST
"MCREST = 30m - 30m"
"MCWRK = 0.333333*30m"

    dccorr
# 21 "C:/Bruker/TopSpin3.6.2/exp/stan/nmr/lists/pp/zggpw5"
# 21 "C:/Bruker/TopSpin3.6.2/exp/stan/nmr/lists/pp/zggpw5"
1 ze
# 1 "mc_line 21 file C:/Bruker/TopSpin3.6.2/exp/stan/nmr/lists/pp/zggpw5 exp. def. of mc cmd. after ze"
# 22 "C:/Bruker/TopSpin3.6.2/exp/stan/nmr/lists/pp/zggpw5"
# 1 "mc_line 22 file C:/Bruker/TopSpin3.6.2/exp/stan/nmr/lists/pp/zggpw5 exp. start label for mc cmd."
2 MCWRK  * 2
LBLF0, MCWRK
  MCREST
# 23 "C:/Bruker/TopSpin3.6.2/exp/stan/nmr/lists/pp/zggpw5"
  d1 
  10u pl1:f1
  p1 ph1
  50u setnmr3|0 setnmr0|34|32|33 ctrlgrad 0

  p16:gp1
  d16 pl18:f1
  p27*0.087 ph3
  d19*2
  p27*0.206 ph3
  d19*2
  p27*0.413 ph3
  d19*2
  p27*0.778 ph3
  d19*2
  p27*1.491 ph3
  d19*2
  p27*1.491 ph4
  d19*2
  p27*0.778 ph4
  d19*2
  p27*0.413 ph4
  d19*2
  p27*0.206 ph4
  d19*2
  p27*0.087 ph4
  50u
  p16:gp1
  d16

  4u
# 55 "C:/Bruker/TopSpin3.6.2/exp/stan/nmr/lists/pp/zggpw5"
  p16:gp2
  d16
  p27*0.087 ph5
  d19*2
  p27*0.206 ph5
  d19*2
  p27*0.413 ph5
  d19*2
  p27*0.778 ph5
  d19*2
  p27*1.491 ph5
  d19*2
  p27*1.491 ph6
  d19*2
  p27*0.778 ph6
  d19*2
  p27*0.413 ph6
  d19*2
  p27*0.206 ph6
  d19*2
  p27*0.087 ph6
  p16:gp2
  d16

  4u setnmr3^0 setnmr0^34^32^33 ctrlgrad 7
  go=2 ph31
# 1 "mc_line 81 file C:/Bruker/TopSpin3.6.2/exp/stan/nmr/lists/pp/zggpw5 exp. mc cmd. in line"
  MCWRK wr #0
  MCWRK zd
  lo to LBLF0 times td0

# 82 "C:/Bruker/TopSpin3.6.2/exp/stan/nmr/lists/pp/zggpw5"
exit

# 85 "C:/Bruker/TopSpin3.6.2/exp/stan/nmr/lists/pp/zggpw5"
ph1=0 2
ph3=0 0 1 1 2 2 3 3 
ph4=2 2 3 3 0 0 1 1
ph5=0 0 0 0 0 0 0 0 1 1 1 1 1 1 1 1
    2 2 2 2 2 2 2 2 3 3 3 3 3 3 3 3
ph6=2 2 2 2 2 2 2 2 3 3 3 3 3 3 3 3
    0 0 0 0 0 0 0 0 1 1 1 1 1 1 1 1
ph31=0 2 2 0 0 2 2 0 2 0 0 2 2 0 0 2


;pl1 : f1 channel - power level for pulse (default)
;pl18: f1 channel - power level for 3-9-19-pulse (watergate)
;p1 : f1 channel -  90 degree high power pulse
;p16: homospoil/gradient pulse
;p27: f1 channel -  90 degree pulse at pl18
;d1 : relaxation delay; 1-5 * T1
;d16: delay for homospoil/gradient recovery
;d19: delay for binomial water suppression
;     d19 = (1/(2*d)), d = distance of next null (in Hz)
;ns: 8 * n, total number of scans: NS * TD0
;ds: 4
# 108 "C:/Bruker/TopSpin3.6.2/exp/stan/nmr/lists/pp/zggpw5"
;use gradient ratio:    gp 1 : gp 2
;                         34 :   22

;for z-only gradients:
;gpz1: 34%
;gpz2: 22%

;use gradient files:
;gpnam1: SMSQ10.100
;gpnam2: SMSQ10.100
# 121 "C:/Bruker/TopSpin3.6.2/exp/stan/nmr/lists/pp/zggpw5"
;$Id: zggpw5,v 1.10 2012/01/31 17:49:32 ber Exp $
