# Supplementary material for: Solubilization, purification, and ligand binding characterization of G protein-coupled receptor SMO in native membrane bilayer using styrene maleic acid copolymer
Source: PeerJ. 2022 May 3;10:e13381. doi: 10.7717/peerj.13381 (PMC9074879; doi:10.7717/peerj.13381)
Supplement: Supplemental Information 8 [file peerj-10-13381-s008.zip › 118/audita.txt]

##TITLE= Audit trail, TopSpin 3.6.2
##JCAMPDX= 5.01
##ORIGIN= Bruker BioSpin GmbH
##OWNER= Junfeng Wang
$$ D:/Data/wangjunfeng/WCH-ZLN/118/audita.txt
##AUDIT TRAIL=  $$ (NUMBER, WHEN, WHO, WHERE, PROCESS, VERSION, WHAT)
(   1,<2021-12-09 16:46:10.554 +0800>,<Junfeng Wang>,<4CE03628DW>,<go4>,<TopSpin 3.6.2>,
      <created by zg
	started at 2021-12-09 16:43:05.828 +0800,
	POWCHK enabled, PULCHK disabled,
       configuration hash MD5:
       E7 26 5A 43 E1 0A C8 00 BF 0B 1A 0C 9D 14 9B ED
       data hash MD5: 43268
       EE C8 CE 2D 82 A7 94 D5 68 EC 2D EC 48 5E 2A D2>)
##END=

$$ hash MD5
$$ E3 8B A6 1D 7D 07 EB 52 FF 03 91 6D 2B F1 0E 48
