# Supplementary material for: Solubilization, purification, and ligand binding characterization of G protein-coupled receptor SMO in native membrane bilayer using styrene maleic acid copolymer
Source: PeerJ. 2022 May 3;10:e13381. doi: 10.7717/peerj.13381 (PMC9074879; doi:10.7717/peerj.13381)
Supplement: Supplemental Information 8 [file peerj-10-13381-s008.zip › 118/uxnmr.info]

CONFIGURATION INFORMATION
=========================

Path         : C:/Bruker/TopSpin3.6.2/conf/instr/spect/uxnmr.info
Date         : Mon Nov 01 09:16:08 2021
Release      : TopSpin 3.6.2
Installed in : C:/Bruker/TopSpin3.6.2
Host         : 4CE03628DW
OS           : Windows 7 (Vs 6.2)
CPU          : Intel(R) Xeon(R) W-2102 CPU @ 2.90GHz (4 cores at 2904 MHz)
User         : Junfeng Wang
System       : Avance III 600 NMR spectrometer
1H-frequency : 600.17 MHz
Description  : Avance III 600
Configured in: 4CE03628DW:C:/Bruker/TopSpin3.6.2/conf/instr/spect

IPSO: connected to spectrometer subnet
- TCP/IP address = 149.236.99.254
 - IPSO type: 19"
- Tctrl : 1
- Fctrls: 4
- Gctrl1: with digital preemphasis
- Rctrl : none
- FREDs : none
- DPP : 1

DRU1: AQS DRU-E Z102520/01899 ECL 06.01
- TCP/IP address = 149.236.99.89
- Firmware Version = 170619
- DRU1 controls AQS-Rack and HPPR/2

AQS: connected to 149.236.99.89:/dev/tty10
  _Slot_ SBSB _____________________Board_____________________
  Number Addr Type HW-VS FW-VS ID  ECL Name   Description
  -----------------------------------------------------------
     2   0x10 0x42   0x4    AW  R  4.4 REC-1  AQS RXAD600 Z102117/911 ECL 04.04
     3   0x34 0xc9   0x1        X  1.2 REF-1  REF/2-1000 Reference Board for AQS/2 Receiver
     4   0x24 0x19   0x8    AE  S  2.7 SGU-1  AQS SGU/2 600 Z103081/01910 ECL 02.07 FPGA-Vs=AF
     5   0x25 0x19   0x8    AE  S  2.7 SGU-2  AQS SGU/2 600 Z103081/01911 ECL 02.07 FPGA-Vs=AF
     6   0x26 0x19   0x8    AE  S  2.7 SGU-3  AQS SGU/2 600 Z103081/01912 ECL 02.07 FPGA-Vs=AF
     7   0x27 0x19   0x8    AE  S  2.7 SGU-4  AQS SGU/2 600 Z103081/01913 ECL 02.07 FPGA-Vs=AF
    21   0x21 0xcf     0        P  1.0 PSD-1  PSD/3 Power Supply Distribution Board
    --   0x20 0xd1     0        B  3.2 MASTER AQS/3 Chassis
     1   0x20  0x7     0        B      MASTER AQS Rack Master
  Logical Receiver/SGU configuration:


Router: none installed


Transmitters at the spectrometer subnet:
----------------------------------------
BLA_W1345096_0547 W1345096/0547 ECL 2:
- TCP/IP address = 149.236.99.252
- Firmware VS    = 20120627
- Amplifier      = BLAXH2H300/100/150 E 200-600MHZ INR: W1345096/0547 ECL 2
- Router         = BLMMR32 RF AMPLIFIER MODULE: W1345204/0874 ECL 0
- Controller     = BLA CONTROL BOARD 6 2CH: W1522050/4941 ECL 05
BLA_W1345092_0371 W1345092/0371 ECL 1:
- TCP/IP address = 149.236.99.251
- Firmware VS    = 20120627
- Amplifier      = BLAX300 E 6-365MHZ INR: W1345092/0371 ECL 1
- Router         = BLMMR31 RF AMPLIFIER MODULE: W1345212/1214 ECL 0
- Controller     = BLA CONTROL BOARD 6 2CH: W1522050/4720 ECL 50
LTRX Z109890/00090 ECL 01.02:
- TCP/IP address = 149.236.99.20
- Amplifier      = BSMS/2 LOCK TRANSCEIVER 600: Z109890/00090 ECL 01.02

Gradient amplifiers at the spectrometer subnet:
----------------------------------------------
BGA1: BGA_W1213762_0104
- TCP/IP address   = 149.236.99.253
- Firmware version = 20080206
- Web version      = 1.1
- Current limits   = -10.0/X, -10.0/Y, -10.0/Z (in A)

BSMS: BSMS/2 connected to ethernet
- TCP/IP address = 149.236.99.20
- ELCB firmware version = 20150423
- SCB channels = 40
- Shim System = BOSS3-SB
- L-TRX = BSMS/2 LOCK TRANSCEIVER 600: Z109890/00090 ECL 01.02
- Lock: on L-TRX board

Cryo Controller CRCO: device connected to 149.236.99.254:/dev/tty04

Eurotherm VTU: device connected to 149.236.99.254:/dev/tty05

Preamplifiers :
HPPR2: - HPPR/2 preamplifier connected to 149.236.99.89:/dev/tty10
    Type      : HPPR/2
    Controller: Cover/1 with Application firmware = AQ
                15 LEDs for tuning, 15 LEDs for matching
    Module  1 : 1H LNA
                PN=Z003462, SN=00730 from 20100316
    Module  2 : XBB19F 2HS
                PN=Z003506, SN=00858 from 20100309
    Module  3 : 2H
                PN=Z003473, SN=00741 from 20100227
    Module  4 : 13C
                PN=Z003524, SN=00479 from 20100311
    Module  5 : 15N
                PN=Z003530, SN=00369 from 20100310


Gradient Controller cable connections
--------------------------------------------------------------------
GCtrl1: connected via DPP to GREAT 3-10 Gradient Amplifier Unit W1213762/0104

RF cable connections (detected)
--------------------------------------------------------------------
SGU1 NORM output -> input 1 of transmitter 1 (BLAXH2H300/100/150 E 200-600MHZ BLAX300 E 6-365MHZ INR W1345096/0547 at TCP/IP 149.236.99.252)
SGU1 AUX  output -> input 1 of transmitter 2 (BLAX300 E 6-365MHZ INR W1345092/0371 at TCP/IP 149.236.99.251)
SGU2 NORM output -> input 2 of transmitter 1 (BLAXH2H300/100/150 E 200-600MHZ BLAX300 E 6-365MHZ INR W1345096/0547 at TCP/IP 149.236.99.252)
SGU2 AUX  output -> TUNE signal input of HPPR
SGU3 NORM output -> input 3 of transmitter 1 (BLAXH2H300/100/150 E 200-600MHZ BLAX300 E 6-365MHZ INR W1345096/0547 at TCP/IP 149.236.99.252)
SGU3 AUX  output -> input 2 of transmitter 2 (BLAX300 E 6-365MHZ INR W1345092/0371 at TCP/IP 149.236.99.251)
SGU4 NORM output -> input 3 of transmitter 2 (BLAX300 E 6-365MHZ INR W1345092/0371 at TCP/IP 149.236.99.251)
SGU4 AUX  output -> input 4 of transmitter 1 (BLAXH2H300/100/150 E 200-600MHZ BLAX300 E 6-365MHZ INR W1345096/0547 at TCP/IP 149.236.99.252)

Blanking cable connections (detected)
--------------------------------------------------------------------
transmitter 1 = BLAXH2H300/100/150 E 200-600MHZ BLAX300 E 6-365MHZ INR W1345096/0547 at TCP/IP 149.236.99.252:
- amplifier 1H-100W uses blanking 2
- amplifier X-300W uses blanking 1
- amplifier 2H-150W needs no blanking

transmitter 2 = BLAX300 E 6-365MHZ INR W1345092/0371 at TCP/IP 149.236.99.251:
- amplifier X-300W uses blanking 3

transmitter 3 = BSMS/2 LOCK TRANSCEIVER 600 Z109890/00090 at TCP/IP 149.236.99.20:
- amplifier 2H-5W needs no blanking
