# Supplementary material for: Solubilization, purification, and ligand binding characterization of G protein-coupled receptor SMO in native membrane bilayer using styrene maleic acid copolymer
Source: PeerJ. 2022 May 3;10:e13381. doi: 10.7717/peerj.13381 (PMC9074879; doi:10.7717/peerj.13381)
Supplement: Supplemental Information 8 [file peerj-10-13381-s008.zip › 118/specpar]

##TITLE= Parameter file, TopSpin 3.6.2
##JCAMPDX= 5.0
##DATATYPE= Parameter Values
##NPOINTS= 18152	$$ modification sequence number
##ORIGIN= Bruker BioSpin GmbH
##OWNER= nmr
$$ 2021-11-01 09:16:15.363 +0800  Junfeng Wang@4CE03628DW
$$ C:/Bruker/TopSpin3.6.2/conf/instr/spect/specpar
$$ process C:\Bruker\TopSpin3.6.2\prog\mod\hconfserver.exe
##$HPPRECH= (0..15)
-1 -1 -1 -1 -1 -1 -1 -1 -1 -1 -1 -1 -1 -1 -1 -1
##$HPSELECT= no
##$NUC1= 1
##$NUC2= 0
##$NUC3= 0
##$NUC4= 0
##$NUC5= 0
##$NUC6= 0
##$NUC7= 0
##$NUC8= 0
##$NUCARR= (0..123)
600.17 600.17 92.129749195 640.165172756 457.206127043 88.321533346 233.248850455
84.334766082 64.480212219 192.558386756 150.912866534 43.355590604 60.81469795
81.361787977 564.724025819 47.379196303 158.75636823 36.74021678 156.38545066
119.236896218 242.953269261 46.0690492 58.804110445 48.948214733 28.006170834
15.372184219 40.391615049 145.79177797 33.834787808 33.843808363 59.838803525
157.862403012 33.924585243 148.777449671 19.432172223 142.402780026 53.631497287
159.137914304 170.470444278 37.551454565 144.048926302 183.032068397 20.935820136
102.764792444 114.461499572 31.315202127 150.366471766 162.085019081 23.09214092
57.946071403 196.378348772 26.010299497 29.409518337 55.793591707 146.898629489
39.112634774 39.933481281 135.088220154 27.638734757 30.976988327 19.12409896
27.46437937 24.293795292 27.929109006 127.328946316 133.196778398 131.231701784
131.513025469 196.368115873 213.85412884 223.807186074 143.624143981 77.777332669
157.062940561 189.352248607 120.078928726 166.908393316 49.477540666 78.719149441
59.623630577 66.696459978 79.18823031 84.77785959 183.772054 32.709265
20.165712 25.027089 20.645848 149.202262 65.898666 18.425219 24.186851
144.280868 20.645848 28.928194 128.076278 17.284896 49.754093 105.02558482
28.9341957 68.4433868 48.7998227 24.0488119 15.1062789 71.95798232 25.005404858
135.18589182 136.54827772 13.697865963 46.60560118 10.3109206 11.2291807
129.017248533 10.3769393 107.495380397 39.680737691 342.83630944 346.201090525
125.559159018 96.44304579 11.05153038 100 100 100
##$NUCOFFS= (0..127)
<2H> <1H> <13C> <15N> <> <> <> <> <> <> <> <> <> <> <> <> <> <> <> <> <>
<> <> <> <> <> <> <> <> <> <> <> <> <> <> <> <> <> <> <> <> <> <> <> <>
<> <> <> <> <> <> <> <> <> <> <> <> <> <> <> <> <> <> <> <> <> <> <> <>
<> <> <> <> <> <> <> <> <> <> <> <> <> <> <> <> <> <> <> <> <> <> <> <>
<> <> <> <> <> <> <> <> <> <> <> <> <> <> <> <> <> <> <> <> <> <> <> <>
<> <> <> <> <> <> <> <> <> <> <>
##$OFFS= (0..127)
0 0 7470.2 8818.13 0 0 0 0 0 0 0 0 0 0 0 0 0 0 0 0 0 0 0 0 0 0 0 0 0 0
0 0 0 0 0 0 0 0 0 0 0 0 0 0 0 0 0 0 0 0 0 0 0 0 0 0 0 0 0 0 0 0 0 0 0 0
0 0 0 0 0 0 0 0 0 0 0 0 0 0 0 0 0 0 0 0 0 0 0 0 0 0 0 0 0 0 0 0 0 0 0 0
0 0 0 0 0 0 0 0 0 0 0 0 0 0 0 0 0 0 0 0 0 0 0 0 0 0
##$OFFSF= (0..7)
0 0 0 0 0 0 0 0
##$OFFSH= (0..7)
2796.80000005555 4.99999998737621 0 0 0 0 0 0
##$OFFSX= (0..7)
26000 7176.10000000235 0 0 0 0 0 0
##$PRECHAN= (0..15)
-1 3 0 2 4 -1 -1 -1 -1 -1 -1 -1 -1 -1 -1 -1
##$RECPRE= (0..15)
-1 0 -1 -1 -1 -1 -1 -1 -1 -1 -1 -1 -1 -1 -1 -1
##$RECPRFX= (0..15)
1 0 0 0 0 0 0 0 0 0 0 0 0 0 0 0
##$RECSEL= (0..15)
0 0 0 0 1 0 0 0 0 0 0 0 0 0 0 0
##$SELREC= (0..9)
0 0 0 0 0 0 0 0 0 0
##$SFO1= 600.17
##$SFO2= 600.17
##$SFO3= 600.17
##$SFO4= 600.17
##$SFO5= 600.175113
##$SFO6= 600.175113
##$SFO7= 600.175113
##$SFO8= 600.175113
##END=
