# Supplementary material for: Solubilization, purification, and ligand binding characterization of G protein-coupled receptor SMO in native membrane bilayer using styrene maleic acid copolymer
Source: PeerJ. 2022 May 3;10:e13381. doi: 10.7717/peerj.13381 (PMC9074879; doi:10.7717/peerj.13381)
Supplement: Supplemental Information 8 [file peerj-10-13381-s008.zip › 118/pdata/1/auditp.txt]

##TITLE= Audit trail, TopSpin 3.6.2
##JCAMPDX= 5.01
##ORIGIN= Bruker BioSpin GmbH
##OWNER= Junfeng Wang
$$ D:/Data/wangjunfeng/WCH-ZLN/118/pdata/1/auditp.txt
##AUDIT TRAIL=  $$ (NUMBER, WHEN, WHO, WHERE, PROCESS, VERSION, WHAT)
(   1,<2021-12-09 16:46:10.554 +0800>,<Junfeng Wang>,<4CE03628DW>,<go4>,<TopSpin 3.6.2>,
      <created by zg
	started at 2021-12-09 16:43:05.828 +0800,
	POWCHK enabled, PULCHK disabled,
       configuration hash MD5:
       E7 26 5A 43 E1 0A C8 00 BF 0B 1A 0C 9D 14 9B ED
       data hash MD5: 43268
       EE C8 CE 2D 82 A7 94 D5 68 EC 2D EC 48 5E 2A D2>)
(   2,<2021-12-09 16:46:10.724 +0800>,<Junfeng Wang>,<4CE03628DW>,<proc1d>,<TopSpin 3.6.2>,
      <Start of raw data processing
       efp LB = 1 FT_mod = 6 PKNL = 1 PHC0 = -59.08511 PHC1 = -67.85706 SI = 32K 
       data hash MD5: 32K
       B1 0B 40 88 A4 60 CA 4C 4E FB 94 5D A2 9E 36 9F>)
$$ /Users/zln/Desktop/SMOTWO/118/pdata/1/auditp.txt
(   3,<2021-12-10 19:34:49.313 +0800>,<zln>,<zhulinadeMacBook-Pro.local>,<proc1d>,<TopSpin 4.1.3>,
      <apk 
       data hash MD5: 32K
       9B 33 B2 C6 CC 2B 0E A1 26 FB 55 61 86 44 57 30>)
(   4,<2021-12-10 19:34:54.394 +0800>,<zln>,<zhulinadeMacBook-Pro.local>,<proc1d>,<TopSpin 4.1.3>,
      <abs n ABSG = 0 
       data hash MD5: 32K
       41 FF A3 19 78 59 7C DC C8 A9 D4 8A C0 38 B3 64>)
(   5,<2021-12-10 19:45:06.733 +0800>,<zln>,<zhulinadeMacBook-Pro.local>,<dataserver>,<TopSpin 4.1.3>,
      <INTEGRAL DEFINE [-0.056;-0.067]
       data hash MD5: 32K
       41 FF A3 19 78 59 7C DC C8 A9 D4 8A C0 38 B3 64>)
(   6,<2021-12-10 19:45:29.203 +0800>,<zln>,<zhulinadeMacBook-Pro.local>,<dataserver>,<TopSpin 4.1.3>,
      <INTEGRAL DEFINE [2.689;2.676]
       data hash MD5: 32K
       41 FF A3 19 78 59 7C DC C8 A9 D4 8A C0 38 B3 64>)
(   7,<2021-12-11 09:40:32.589 +0800>,<zln>,<zhulinadeMacBook-Pro.local>,<dataserver>,<TopSpin 4.1.3>,
      <Start of interactive peak picking
       data hash MD5: 32K
       41 FF A3 19 78 59 7C DC C8 A9 D4 8A C0 38 B3 64>)
(   8,<2021-12-11 09:40:51.800 +0800>,<zln>,<zhulinadeMacBook-Pro.local>,<dataserver>,<TopSpin 4.1.3>,
      <Peak added manually at position -.0625
       data hash MD5: 32K
       41 FF A3 19 78 59 7C DC C8 A9 D4 8A C0 38 B3 64>)
(   9,<2021-12-11 09:40:51.811 +0800>,<zln>,<zhulinadeMacBook-Pro.local>,<dataserver>,<TopSpin 4.1.3>,
      <End of interactive peak picking
       data hash MD5: 32K
       41 FF A3 19 78 59 7C DC C8 A9 D4 8A C0 38 B3 64>)
(  10,<2021-12-11 09:41:30.477 +0800>,<zln>,<zhulinadeMacBook-Pro.local>,<dataserver>,<TopSpin 4.1.3>,
      <Start of interactive peak picking
       data hash MD5: 32K
       41 FF A3 19 78 59 7C DC C8 A9 D4 8A C0 38 B3 64>)
(  11,<2021-12-11 09:41:38.490 +0800>,<zln>,<zhulinadeMacBook-Pro.local>,<dataserver>,<TopSpin 4.1.3>,
      <Peak added manually at position 2.5364
       data hash MD5: 32K
       41 FF A3 19 78 59 7C DC C8 A9 D4 8A C0 38 B3 64>)
(  12,<2021-12-11 09:41:38.507 +0800>,<zln>,<zhulinadeMacBook-Pro.local>,<dataserver>,<TopSpin 4.1.3>,
      <End of interactive peak picking
       data hash MD5: 32K
       41 FF A3 19 78 59 7C DC C8 A9 D4 8A C0 38 B3 64>)
##END=

$$ hash MD5
$$ 2F 2E 49 AD 69 EC AD 92 DD CC CF 43 43 DC 81 FC
