# Supplementary material for: Solubilization, purification, and ligand binding characterization of G protein-coupled receptor SMO in native membrane bilayer using styrene maleic acid copolymer
Source: PeerJ. 2022 May 3;10:e13381. doi: 10.7717/peerj.13381 (PMC9074879; doi:10.7717/peerj.13381)
Supplement: Supplemental Information 8 [file peerj-10-13381-s008.zip › 118/pdata/1/assocs]

##TITLE= Parameter file, TopSpin 4.1.3
##JCAMPDX= 5.0
##DATATYPE= Parameter Values
##NPOINTS= 2	$$ modification sequence number
##ORIGIN= Bruker BioSpin GmbH
##OWNER= Junfeng Wang
$$ 2021-12-11 15:06:42.312 +0800  zln@zhulinadeMacBook-Pro.local
$$ /Users/zln/Desktop/SMOTWO/118/pdata/1/assocs
$$ process /opt/topspin4.1.3/prog/mod/dataserver
##$MULTDISP= </Users/zln/Desktop/SMOTWO/119/pdata/1|/Users/zln/Desktop/SMOTWO/120/pdata/1|/Users/zln/Desktop/SMOTWO/121/pdata/1|/Users/zln/Desktop/SMOTWO/122/pdata/1|/Users/zln/Desktop/SMOTWO/123/pdata/1|/Users/zln/Desktop/SMOTWO/124/pdata/1|/Users/zln/Desktop/SMOTWO/125/pdata/1|/Users/zln/Desktop/SMOTWO/126/pdata/1|/Users/zln/Desktop/SMOTWO/127/pdata/1|/Users/zln/Desktop/SMOTWO/128/pdata/1>
##END=
