# Supplementary material for: Solubilization, purification, and ligand binding characterization of G protein-coupled receptor SMO in native membrane bilayer using styrene maleic acid copolymer
Source: PeerJ. 2022 May 3;10:e13381. doi: 10.7717/peerj.13381 (PMC9074879; doi:10.7717/peerj.13381)
Supplement: Supplemental Information 8 [file peerj-10-13381-s008.zip › 118/pdata/1/intrng]

A 1.0 #regions in PPM
# low field   high field  bias        slope
  2.688889030325535  2.675749781646391  -0.0  -0.0  # for region 1
  -0.055758395259279545  -0.06718713466024989  -0.0  -0.0  # for region 2
