# Supplementary material for: Solubilization, purification, and ligand binding characterization of G protein-coupled receptor SMO in native membrane bilayer using styrene maleic acid copolymer
Source: PeerJ. 2022 May 3;10:e13381. doi: 10.7717/peerj.13381 (PMC9074879; doi:10.7717/peerj.13381)
Supplement: Supplemental Information 8 [file peerj-10-13381-s008.zip › 119/pdata/1/auditp.txt]

##TITLE= Audit trail, TopSpin 3.6.2
##JCAMPDX= 5.01
##ORIGIN= Bruker BioSpin GmbH
##OWNER= Junfeng Wang
$$ D:/Data/wangjunfeng/WCH-ZLN/119/pdata/1/auditp.txt
##AUDIT TRAIL=  $$ (NUMBER, WHEN, WHO, WHERE, PROCESS, VERSION, WHAT)
(   1,<2021-12-09 17:16:18.236 +0800>,<Junfeng Wang>,<4CE03628DW>,<go4>,<TopSpin 3.6.2>,
      <created by zg
	started at 2021-12-09 17:13:13.548 +0800,
	POWCHK enabled, PULCHK disabled,
       configuration hash MD5:
       E7 26 5A 43 E1 0A C8 00 BF 0B 1A 0C 9D 14 9B ED
       data hash MD5: 43268
       98 9A 6E A0 7B 1E B8 6F 3E CE 5A 0A 0D 15 A9 C9>)
(   2,<2021-12-09 17:16:18.406 +0800>,<Junfeng Wang>,<4CE03628DW>,<proc1d>,<TopSpin 3.6.2>,
      <Start of raw data processing
       efp LB = 1 FT_mod = 6 PKNL = 1 PHC0 = -59.08511 PHC1 = -67.85706 SI = 32K 
       data hash MD5: 32K
       E0 2E 98 94 6A 9C 0D F2 43 E7 E3 F7 D7 E0 0B 5A>)
$$ /Users/zln/Desktop/SMOTWO/119/pdata/1/auditp.txt
(   3,<2021-12-10 19:35:06.146 +0800>,<zln>,<zhulinadeMacBook-Pro.local>,<proc1d>,<TopSpin 4.1.3>,
      <apk 
       data hash MD5: 32K
       A8 7D 3D A3 83 A3 5E 51 AE 7B E4 4B BD DF 61 6C>)
(   4,<2021-12-10 19:35:10.123 +0800>,<zln>,<zhulinadeMacBook-Pro.local>,<proc1d>,<TopSpin 4.1.3>,
      <abs n ABSG = 0 
       data hash MD5: 32K
       02 47 69 4D A7 71 42 A8 95 C6 B5 26 C0 D9 D2 BB>)
(   5,<2021-12-10 19:45:49.985 +0800>,<zln>,<zhulinadeMacBook-Pro.local>,<dataserver>,<TopSpin 4.1.3>,
      <INTEGRAL DEFINE [-0.058;-0.070]
       data hash MD5: 32K
       02 47 69 4D A7 71 42 A8 95 C6 B5 26 C0 D9 D2 BB>)
(   6,<2021-12-10 19:46:22.420 +0800>,<zln>,<zhulinadeMacBook-Pro.local>,<dataserver>,<TopSpin 4.1.3>,
      <INTEGRAL DEFINE [2.687;2.675]
       data hash MD5: 32K
       02 47 69 4D A7 71 42 A8 95 C6 B5 26 C0 D9 D2 BB>)
(   7,<2021-12-11 09:43:05.361 +0800>,<zln>,<zhulinadeMacBook-Pro.local>,<dataserver>,<TopSpin 4.1.3>,
      <Start of interactive peak picking
       data hash MD5: 32K
       02 47 69 4D A7 71 42 A8 95 C6 B5 26 C0 D9 D2 BB>)
(   8,<2021-12-11 09:43:13.205 +0800>,<zln>,<zhulinadeMacBook-Pro.local>,<dataserver>,<TopSpin 4.1.3>,
      <Peak added manually at position -.0633
       data hash MD5: 32K
       02 47 69 4D A7 71 42 A8 95 C6 B5 26 C0 D9 D2 BB>)
(   9,<2021-12-11 09:43:13.229 +0800>,<zln>,<zhulinadeMacBook-Pro.local>,<dataserver>,<TopSpin 4.1.3>,
      <End of interactive peak picking
       data hash MD5: 32K
       02 47 69 4D A7 71 42 A8 95 C6 B5 26 C0 D9 D2 BB>)
(  10,<2021-12-11 09:43:25.290 +0800>,<zln>,<zhulinadeMacBook-Pro.local>,<dataserver>,<TopSpin 4.1.3>,
      <Start of interactive peak picking
       data hash MD5: 32K
       02 47 69 4D A7 71 42 A8 95 C6 B5 26 C0 D9 D2 BB>)
(  11,<2021-12-11 09:43:30.362 +0800>,<zln>,<zhulinadeMacBook-Pro.local>,<dataserver>,<TopSpin 4.1.3>,
      <Peak added manually at position 2.5358
       data hash MD5: 32K
       02 47 69 4D A7 71 42 A8 95 C6 B5 26 C0 D9 D2 BB>)
(  12,<2021-12-11 09:43:30.377 +0800>,<zln>,<zhulinadeMacBook-Pro.local>,<dataserver>,<TopSpin 4.1.3>,
      <End of interactive peak picking
       data hash MD5: 32K
       02 47 69 4D A7 71 42 A8 95 C6 B5 26 C0 D9 D2 BB>)
##END=

$$ hash MD5
$$ 51 97 5B 03 49 12 5E 0B 36 E6 9F AF 2D 58 E0 42
