# Supplementary material for: Solubilization, purification, and ligand binding characterization of G protein-coupled receptor SMO in native membrane bilayer using styrene maleic acid copolymer
Source: PeerJ. 2022 May 3;10:e13381. doi: 10.7717/peerj.13381 (PMC9074879; doi:10.7717/peerj.13381)
Supplement: Supplemental Information 8 [file peerj-10-13381-s008.zip › 119/pdata/1/intrng]

A 1.0 #regions in PPM
# low field   high field  bias        slope
  2.687381065920171  2.674563368474525  -0.0  -0.0  # for region 1
  -0.057539680629021796  -0.06961862121908363  -0.0  -0.0  # for region 2
