# Supplementary material for: Solubilization, purification, and ligand binding characterization of G protein-coupled receptor SMO in native membrane bilayer using styrene maleic acid copolymer
Source: PeerJ. 2022 May 3;10:e13381. doi: 10.7717/peerj.13381 (PMC9074879; doi:10.7717/peerj.13381)
Supplement: Supplemental Information 8 [file peerj-10-13381-s008.zip › 120/pdata/1/peakrng]

P    #regions in PPM
# 2021-12-11 09:44:23 +0800  zln@zhulinadeMacBook-Pro.local
# low field   high field   mi   maxi
  0.2077664487340052  -0.854150955906466  0.074  0.075  # for region 1
