# Supplementary material for: Solubilization, purification, and ligand binding characterization of G protein-coupled receptor SMO in native membrane bilayer using styrene maleic acid copolymer
Source: PeerJ. 2022 May 3;10:e13381. doi: 10.7717/peerj.13381 (PMC9074879; doi:10.7717/peerj.13381)
Supplement: Supplemental Information 8 [file peerj-10-13381-s008.zip › 120/pdata/1/auditp.txt]

##TITLE= Audit trail, TopSpin 3.6.2
##JCAMPDX= 5.01
##ORIGIN= Bruker BioSpin GmbH
##OWNER= Junfeng Wang
$$ D:/Data/wangjunfeng/WCH-ZLN/120/pdata/1/auditp.txt
##AUDIT TRAIL=  $$ (NUMBER, WHEN, WHO, WHERE, PROCESS, VERSION, WHAT)
(   1,<2021-12-09 17:37:52.594 +0800>,<Junfeng Wang>,<4CE03628DW>,<go4>,<TopSpin 3.6.2>,
      <created by zg
	started at 2021-12-09 17:34:47.917 +0800,
	POWCHK enabled, PULCHK disabled,
       configuration hash MD5:
       E7 26 5A 43 E1 0A C8 00 BF 0B 1A 0C 9D 14 9B ED
       data hash MD5: 43268
       F4 48 64 EF D7 0E 29 0F 0D 98 F6 AD 04 89 4E 12>)
(   2,<2021-12-09 17:37:52.744 +0800>,<Junfeng Wang>,<4CE03628DW>,<proc1d>,<TopSpin 3.6.2>,
      <Start of raw data processing
       efp LB = 1 FT_mod = 6 PKNL = 1 PHC0 = -59.08511 PHC1 = -67.85706 SI = 32K 
       data hash MD5: 32K
       9B B7 A2 96 48 91 93 6E A7 E0 5B 9F 59 49 7C 07>)
$$ /Users/zln/Desktop/SMOTWO/120/pdata/1/auditp.txt
(   3,<2021-12-10 19:35:16.711 +0800>,<zln>,<zhulinadeMacBook-Pro.local>,<proc1d>,<TopSpin 4.1.3>,
      <apk 
       data hash MD5: 32K
       9B 1B 1B 21 FF 4F 64 F4 B9 1A C6 38 1E 72 FA A7>)
(   4,<2021-12-10 19:35:18.629 +0800>,<zln>,<zhulinadeMacBook-Pro.local>,<proc1d>,<TopSpin 4.1.3>,
      <abs ABSG = 0 
       data hash MD5: 32K
       DA 28 D5 E9 26 04 34 43 7D 25 0F 3B 4F 83 79 CF>)
(   5,<2021-12-10 19:35:29.340 +0800>,<zln>,<zhulinadeMacBook-Pro.local>,<proc1d>,<TopSpin 4.1.3>,
      <abs n ABSG = 0 
       data hash MD5: 32K
       30 A7 39 32 CB FB 6A DC 37 34 78 F5 14 E0 DD E8>)
(   6,<2021-12-10 19:48:48.902 +0800>,<zln>,<zhulinadeMacBook-Pro.local>,<dataserver>,<TopSpin 4.1.3>,
      <Start of interactive peak picking
       data hash MD5: 32K
       30 A7 39 32 CB FB 6A DC 37 34 78 F5 14 E0 DD E8>)
(   7,<2021-12-10 19:48:51.472 +0800>,<zln>,<zhulinadeMacBook-Pro.local>,<dataserver>,<TopSpin 4.1.3>,
      <End of interactive peak picking
       data hash MD5: 32K
       30 A7 39 32 CB FB 6A DC 37 34 78 F5 14 E0 DD E8>)
(   8,<2021-12-10 19:48:53.183 +0800>,<zln>,<zhulinadeMacBook-Pro.local>,<dataserver>,<TopSpin 4.1.3>,
      <Start of interactive peak picking
       data hash MD5: 32K
       30 A7 39 32 CB FB 6A DC 37 34 78 F5 14 E0 DD E8>)
(   9,<2021-12-10 19:49:05.941 +0800>,<zln>,<zhulinadeMacBook-Pro.local>,<peak>,<TopSpin 4.1.3>,
      <1D Peak picking
       data hash MD5: 32K
       30 A7 39 32 CB FB 6A DC 37 34 78 F5 14 E0 DD E8>)
(  10,<2021-12-10 19:49:15.893 +0800>,<zln>,<zhulinadeMacBook-Pro.local>,<dataserver>,<TopSpin 4.1.3>,
      <End of interactive peak picking
       data hash MD5: 32K
       30 A7 39 32 CB FB 6A DC 37 34 78 F5 14 E0 DD E8>)
(  11,<2021-12-10 19:49:21.811 +0800>,<zln>,<zhulinadeMacBook-Pro.local>,<dataserver>,<TopSpin 4.1.3>,
      <Start of interactive peak picking
       data hash MD5: 32K
       30 A7 39 32 CB FB 6A DC 37 34 78 F5 14 E0 DD E8>)
(  12,<2021-12-10 19:49:33.551 +0800>,<zln>,<zhulinadeMacBook-Pro.local>,<peak>,<TopSpin 4.1.3>,
      <1D Peak picking
       data hash MD5: 32K
       30 A7 39 32 CB FB 6A DC 37 34 78 F5 14 E0 DD E8>)
(  13,<2021-12-10 19:49:37.021 +0800>,<zln>,<zhulinadeMacBook-Pro.local>,<dataserver>,<TopSpin 4.1.3>,
      <End of interactive peak picking
       data hash MD5: 32K
       30 A7 39 32 CB FB 6A DC 37 34 78 F5 14 E0 DD E8>)
(  14,<2021-12-10 19:52:08.579 +0800>,<zln>,<zhulinadeMacBook-Pro.local>,<dataserver>,<TopSpin 4.1.3>,
      <INTEGRAL DEFINE [-0.053;-0.071]
       data hash MD5: 32K
       30 A7 39 32 CB FB 6A DC 37 34 78 F5 14 E0 DD E8>)
(  15,<2021-12-10 19:52:29.451 +0800>,<zln>,<zhulinadeMacBook-Pro.local>,<dataserver>,<TopSpin 4.1.3>,
      <INTEGRAL DEFINE [2.688;2.675]
       data hash MD5: 32K
       30 A7 39 32 CB FB 6A DC 37 34 78 F5 14 E0 DD E8>)
(  16,<2021-12-11 09:43:55.837 +0800>,<zln>,<zhulinadeMacBook-Pro.local>,<dataserver>,<TopSpin 4.1.3>,
      <Start of interactive peak picking
       data hash MD5: 32K
       30 A7 39 32 CB FB 6A DC 37 34 78 F5 14 E0 DD E8>)
(  17,<2021-12-11 09:44:02.927 +0800>,<zln>,<zhulinadeMacBook-Pro.local>,<dataserver>,<TopSpin 4.1.3>,
      <Peak added manually at position -.0629
       data hash MD5: 32K
       30 A7 39 32 CB FB 6A DC 37 34 78 F5 14 E0 DD E8>)
(  18,<2021-12-11 09:44:02.941 +0800>,<zln>,<zhulinadeMacBook-Pro.local>,<dataserver>,<TopSpin 4.1.3>,
      <End of interactive peak picking
       data hash MD5: 32K
       30 A7 39 32 CB FB 6A DC 37 34 78 F5 14 E0 DD E8>)
(  19,<2021-12-11 09:44:15.892 +0800>,<zln>,<zhulinadeMacBook-Pro.local>,<dataserver>,<TopSpin 4.1.3>,
      <Start of interactive peak picking
       data hash MD5: 32K
       30 A7 39 32 CB FB 6A DC 37 34 78 F5 14 E0 DD E8>)
(  20,<2021-12-11 09:44:23.814 +0800>,<zln>,<zhulinadeMacBook-Pro.local>,<dataserver>,<TopSpin 4.1.3>,
      <Peak added manually at position 2.5361
       data hash MD5: 32K
       30 A7 39 32 CB FB 6A DC 37 34 78 F5 14 E0 DD E8>)
(  21,<2021-12-11 09:44:23.817 +0800>,<zln>,<zhulinadeMacBook-Pro.local>,<dataserver>,<TopSpin 4.1.3>,
      <End of interactive peak picking
       data hash MD5: 32K
       30 A7 39 32 CB FB 6A DC 37 34 78 F5 14 E0 DD E8>)
##END=

$$ hash MD5
$$ 13 66 60 DE 40 9E EB 9C 0F D7 05 D2 3C DF 13 71
