# Supplementary material for: Solubilization, purification, and ligand binding characterization of G protein-coupled receptor SMO in native membrane bilayer using styrene maleic acid copolymer
Source: PeerJ. 2022 May 3;10:e13381. doi: 10.7717/peerj.13381 (PMC9074879; doi:10.7717/peerj.13381)
Supplement: Supplemental Information 8 [file peerj-10-13381-s008.zip › 120/pdata/1/intrng]

A 1.0 #regions in PPM
# low field   high field  bias        slope
  2.688288543595576  2.6753928362379047  -0.0  -0.0  # for region 1
  -0.052732229434303765  -0.07064604900289499  -0.0  -0.0  # for region 2
