# Supplementary material for: Solubilization, purification, and ligand binding characterization of G protein-coupled receptor SMO in native membrane bilayer using styrene maleic acid copolymer
Source: PeerJ. 2022 May 3;10:e13381. doi: 10.7717/peerj.13381 (PMC9074879; doi:10.7717/peerj.13381)
Supplement: Supplemental Information 8 [file peerj-10-13381-s008.zip › 121/shimvalues]

# Thu Dec 09 17:59:04 2021
#$$PROBEIDENTIFIER=Z75812_0072
#$$PROBENAME=CP TCI 600S3 H-C/N-D-05 Z
#$$SHIMID=292722
#
# Active Shim Gradients
#
Z           		19831           
Z2          		-988            
Z3          		-710            
Z4          		10531           
Z5          		-602            
Z6          		-6302           
Z7          		-8612           
Z8          		6000            
X           		-715            
XZ          		-1235           
XZ2         		-18547          
XZ3         		1367            
XZ4         		12760           
XZ5         		0               
Y           		403             
YZ          		-2809           
YZ2         		-5372           
YZ3         		698             
YZ4         		-4163           
YZ5         		0               
XY          		-838            
XYZ         		5095            
XYZ2        		-661            
XYZ3        		-467            
XYZ4        		0               
XYZ5        		0               
(X2-Y2)     		-3242           
(X2-Y2)Z    		4668            
(X2-Y2)Z2   		-4337           
(X2-Y2)Z3   		-766            
(X2-Y2)Z4   		0               
(X2-Y2)Z5   		0               
X3          		-113            
X3Z         		0               
Y3          		-2394           
Y3Z         		0               
#
# Lock Parameter
#
FIELD		2602.121
LOCKPHASE		236.700 
LOCKPOWER		-18.000 
LOCKGAIN		87.861  
LOCKDC		-80.300 
LOCKSHIFT		4.700   
LOOPGAIN		5.000   
LOOPTIME		0.250   
LOOPFILTER		500.000 
#
IEEE64_VERSION_CODE 1
#
# Shim currents 
#
SHIM_SETTING [1 ]  8483.20040194   
SHIM_SETTING [2 ]  -985.35434138   
SHIM_SETTING [3 ]  4963.16732501   
SHIM_SETTING [4 ]  4547.91615872   
SHIM_SETTING [5 ]  1068.61135716   
SHIM_SETTING [6 ]  -2864.52259556  
SHIM_SETTING [7 ]  -446.98297884   
SHIM_SETTING [8 ]  19233.70867311  
SHIM_SETTING [9 ]  -1272.96299230  
SHIM_SETTING [10]  5072.64335027   
SHIM_SETTING [11]  0.00000000      
SHIM_SETTING [12]  -2393.52894222  
SHIM_SETTING [13]  -2393.52894222  
SHIM_SETTING [14]  -55.02491232    
SHIM_SETTING [15]  -11431.90990195 
SHIM_SETTING [16]  -11434.81923453 
SHIM_SETTING [17]  -3456.99720695  
SHIM_SETTING [18]  461.08620624    
SHIM_SETTING [19]  15868.66465309  
SHIM_SETTING [20]  14373.30257762  
SHIM_SETTING [21]  -2332.09325941  
SHIM_SETTING [22]  -10536.95189921 
SHIM_SETTING [23]  3710.20010690   
SHIM_SETTING [24]  -3840.63890407  
SHIM_SETTING [25]  137.91896828    
SHIM_SETTING [26]  -416.09196440   
SHIM_SETTING [27]  -55.02491232    
SHIM_SETTING [28]  -9717.87714388  
SHIM_SETTING [29]  515.61654496    
SHIM_SETTING [30]  -827.00309542   
SHIM_SETTING [31]  5991.58609506   
SHIM_SETTING [32]  -5361.51125882  
SHIM_SETTING [33]  3546.55427057   
SHIM_SETTING [34]  -5953.56588173  
SHIM_SETTING [35]  3533.55119629   
SHIM_SETTING [36]  -4241.03953122  
SHIM_SETTING [37]  -1376.42841984  
SHIM_SETTING [38]  -1385.19508235  
SHIM_SETTING [39]  10078.58479155  
SHIM_SETTING [40]  0.00000000      
