# Supplementary material for: Solubilization, purification, and ligand binding characterization of G protein-coupled receptor SMO in native membrane bilayer using styrene maleic acid copolymer
Source: PeerJ. 2022 May 3;10:e13381. doi: 10.7717/peerj.13381 (PMC9074879; doi:10.7717/peerj.13381)
Supplement: Supplemental Information 8 [file peerj-10-13381-s008.zip › 121/pdata/1/auditp.txt]

##TITLE= Audit trail, TopSpin 3.6.2
##JCAMPDX= 5.01
##ORIGIN= Bruker BioSpin GmbH
##OWNER= Junfeng Wang
$$ D:/Data/wangjunfeng/WCH-ZLN/121/pdata/1/auditp.txt
##AUDIT TRAIL=  $$ (NUMBER, WHEN, WHO, WHERE, PROCESS, VERSION, WHAT)
(   1,<2021-12-09 17:59:04.393 +0800>,<Junfeng Wang>,<4CE03628DW>,<go4>,<TopSpin 3.6.2>,
      <created by zg
	started at 2021-12-09 17:55:59.703 +0800,
	POWCHK enabled, PULCHK disabled,
       configuration hash MD5:
       E7 26 5A 43 E1 0A C8 00 BF 0B 1A 0C 9D 14 9B ED
       data hash MD5: 43268
       DD 55 D5 6B 09 96 7E 12 36 73 05 14 AD 6E 26 D1>)
(   2,<2021-12-09 17:59:04.568 +0800>,<Junfeng Wang>,<4CE03628DW>,<proc1d>,<TopSpin 3.6.2>,
      <Start of raw data processing
       efp LB = 1 FT_mod = 6 PKNL = 1 PHC0 = -59.08511 PHC1 = -67.85706 SI = 32K 
       data hash MD5: 32K
       21 C1 01 72 00 73 35 87 F3 47 28 97 D8 A6 2C D8>)
$$ /Users/zln/Desktop/SMOTWO/121/pdata/1/auditp.txt
(   3,<2021-12-10 19:35:48.272 +0800>,<zln>,<zhulinadeMacBook-Pro.local>,<proc1d>,<TopSpin 4.1.3>,
      <apk 
       data hash MD5: 32K
       69 B9 BA E3 9C 36 80 1F 15 90 DF 79 00 4E 3B 55>)
(   4,<2021-12-10 19:35:50.758 +0800>,<zln>,<zhulinadeMacBook-Pro.local>,<proc1d>,<TopSpin 4.1.3>,
      <abs n ABSG = 0 
       data hash MD5: 32K
       B3 DA FC 89 73 E7 0E 73 BB 9F 68 07 56 0C 6E 9F>)
(   5,<2021-12-10 19:54:06.342 +0800>,<zln>,<zhulinadeMacBook-Pro.local>,<dataserver>,<TopSpin 4.1.3>,
      <INTEGRAL DEFINE [-0.059;-0.067]
       data hash MD5: 32K
       B3 DA FC 89 73 E7 0E 73 BB 9F 68 07 56 0C 6E 9F>)
(   6,<2021-12-10 19:54:23.880 +0800>,<zln>,<zhulinadeMacBook-Pro.local>,<dataserver>,<TopSpin 4.1.3>,
      <INTEGRAL DEFINE [2.687;2.676]
       data hash MD5: 32K
       B3 DA FC 89 73 E7 0E 73 BB 9F 68 07 56 0C 6E 9F>)
(   7,<2021-12-11 09:44:37.422 +0800>,<zln>,<zhulinadeMacBook-Pro.local>,<dataserver>,<TopSpin 4.1.3>,
      <Start of interactive peak picking
       data hash MD5: 32K
       B3 DA FC 89 73 E7 0E 73 BB 9F 68 07 56 0C 6E 9F>)
(   8,<2021-12-11 09:44:45.307 +0800>,<zln>,<zhulinadeMacBook-Pro.local>,<dataserver>,<TopSpin 4.1.3>,
      <Peak added manually at position 2.5355
       data hash MD5: 32K
       B3 DA FC 89 73 E7 0E 73 BB 9F 68 07 56 0C 6E 9F>)
(   9,<2021-12-11 09:44:45.322 +0800>,<zln>,<zhulinadeMacBook-Pro.local>,<dataserver>,<TopSpin 4.1.3>,
      <End of interactive peak picking
       data hash MD5: 32K
       B3 DA FC 89 73 E7 0E 73 BB 9F 68 07 56 0C 6E 9F>)
(  10,<2021-12-11 09:45:15.794 +0800>,<zln>,<zhulinadeMacBook-Pro.local>,<dataserver>,<TopSpin 4.1.3>,
      <Start of interactive peak picking
       data hash MD5: 32K
       B3 DA FC 89 73 E7 0E 73 BB 9F 68 07 56 0C 6E 9F>)
(  11,<2021-12-11 09:45:26.036 +0800>,<zln>,<zhulinadeMacBook-Pro.local>,<dataserver>,<TopSpin 4.1.3>,
      <Peak added manually at position -.0636
       data hash MD5: 32K
       B3 DA FC 89 73 E7 0E 73 BB 9F 68 07 56 0C 6E 9F>)
(  12,<2021-12-11 09:45:26.050 +0800>,<zln>,<zhulinadeMacBook-Pro.local>,<dataserver>,<TopSpin 4.1.3>,
      <End of interactive peak picking
       data hash MD5: 32K
       B3 DA FC 89 73 E7 0E 73 BB 9F 68 07 56 0C 6E 9F>)
##END=

$$ hash MD5
$$ F9 AD FF D1 4F A3 0C 2C 59 D8 FC 4B C1 7E 57 D3
