# Supplementary material for: Solubilization, purification, and ligand binding characterization of G protein-coupled receptor SMO in native membrane bilayer using styrene maleic acid copolymer
Source: PeerJ. 2022 May 3;10:e13381. doi: 10.7717/peerj.13381 (PMC9074879; doi:10.7717/peerj.13381)
Supplement: Supplemental Information 8 [file peerj-10-13381-s008.zip › 121/pdata/1/assocs]

##TITLE= Parameter file, TopSpin 3.6.2
##JCAMPDX= 5.0
##DATATYPE= Parameter Values
##NPOINTS= 1	$$ modification sequence number
##ORIGIN= Bruker BioSpin GmbH
##OWNER= Junfeng Wang
$$ 2021-12-09 18:01:14.913 +0800  Junfeng Wang@4CE03628DW
$$ D:/Data/wangjunfeng/WCH-ZLN/121/pdata/1/assocs
$$ process C:\Bruker\TopSpin3.6.2\prog\mod\dataserver.exe
##$MULTDISP= <D:/Data/wangjunfeng/WCH-ZLN/120/pdata/1|D:/Data/wangjunfeng/WCH-ZLN/119/pdata/1|D:/Data/wangjunfeng/WCH-ZLN/118/pdata/1>
##END=
