# Supplementary material for: Solubilization, purification, and ligand binding characterization of G protein-coupled receptor SMO in native membrane bilayer using styrene maleic acid copolymer
Source: PeerJ. 2022 May 3;10:e13381. doi: 10.7717/peerj.13381 (PMC9074879; doi:10.7717/peerj.13381)
Supplement: Supplemental Information 8 [file peerj-10-13381-s008.zip › 121/pdata/1/integrals.txt]

   Current data set:
   NAME =	SMOTWO	EXPNO =	121	PROCNO = 1
   DU   =	/Users/zln/Desktop

   Number   Integrated Region     Integral
     1      2.687      2.676         2.43883
     2     -0.059     -0.067         1.00000
