# Supplementary material for: Solubilization, purification, and ligand binding characterization of G protein-coupled receptor SMO in native membrane bilayer using styrene maleic acid copolymer
Source: PeerJ. 2022 May 3;10:e13381. doi: 10.7717/peerj.13381 (PMC9074879; doi:10.7717/peerj.13381)
Supplement: Supplemental Information 8 [file peerj-10-13381-s008.zip › 122/pdata/1/auditp.txt]

##TITLE= Audit trail, TopSpin 3.6.2
##JCAMPDX= 5.01
##ORIGIN= Bruker BioSpin GmbH
##OWNER= Junfeng Wang
$$ D:/Data/wangjunfeng/WCH-ZLN/122/pdata/1/auditp.txt
##AUDIT TRAIL=  $$ (NUMBER, WHEN, WHO, WHERE, PROCESS, VERSION, WHAT)
(   1,<2021-12-09 18:16:13.090 +0800>,<Junfeng Wang>,<4CE03628DW>,<go4>,<TopSpin 3.6.2>,
      <created by zg
	started at 2021-12-09 18:13:08.403 +0800,
	POWCHK enabled, PULCHK disabled,
       configuration hash MD5:
       E7 26 5A 43 E1 0A C8 00 BF 0B 1A 0C 9D 14 9B ED
       data hash MD5: 43268
       2F B2 E6 27 11 AD D3 E5 53 FC 18 56 05 92 49 3C>)
(   2,<2021-12-09 18:16:13.362 +0800>,<Junfeng Wang>,<4CE03628DW>,<proc1d>,<TopSpin 3.6.2>,
      <Start of raw data processing
       efp LB = 1 FT_mod = 6 PKNL = 1 PHC0 = -59.08511 PHC1 = -67.85706 SI = 32K 
       data hash MD5: 32K
       36 9F 36 CE 08 61 72 2C 32 D1 60 4D 28 DE DC 2D>)
$$ /Users/zln/Desktop/SMOTWO/122/pdata/1/auditp.txt
(   3,<2021-12-10 19:35:58.922 +0800>,<zln>,<zhulinadeMacBook-Pro.local>,<proc1d>,<TopSpin 4.1.3>,
      <apk 
       data hash MD5: 32K
       4C 48 95 A4 C7 F3 26 F7 39 1D 39 06 B2 26 E8 B2>)
(   4,<2021-12-10 19:36:00.546 +0800>,<zln>,<zhulinadeMacBook-Pro.local>,<proc1d>,<TopSpin 4.1.3>,
      <abs n ABSG = 0 
       data hash MD5: 32K
       52 0A 26 99 7D 3B 19 C6 54 E6 D5 46 79 D6 0A 30>)
(   5,<2021-12-10 19:55:32.268 +0800>,<zln>,<zhulinadeMacBook-Pro.local>,<dataserver>,<TopSpin 4.1.3>,
      <INTEGRAL DEFINE [-0.057;-0.068]
       data hash MD5: 32K
       52 0A 26 99 7D 3B 19 C6 54 E6 D5 46 79 D6 0A 30>)
(   6,<2021-12-10 19:55:47.842 +0800>,<zln>,<zhulinadeMacBook-Pro.local>,<dataserver>,<TopSpin 4.1.3>,
      <INTEGRAL DEFINE [2.689;2.674]
       data hash MD5: 32K
       52 0A 26 99 7D 3B 19 C6 54 E6 D5 46 79 D6 0A 30>)
(   7,<2021-12-11 09:45:33.307 +0800>,<zln>,<zhulinadeMacBook-Pro.local>,<dataserver>,<TopSpin 4.1.3>,
      <Start of interactive peak picking
       data hash MD5: 32K
       52 0A 26 99 7D 3B 19 C6 54 E6 D5 46 79 D6 0A 30>)
(   8,<2021-12-11 09:45:46.502 +0800>,<zln>,<zhulinadeMacBook-Pro.local>,<dataserver>,<TopSpin 4.1.3>,
      <Peak added manually at position -.0630
       data hash MD5: 32K
       52 0A 26 99 7D 3B 19 C6 54 E6 D5 46 79 D6 0A 30>)
(   9,<2021-12-11 09:45:46.518 +0800>,<zln>,<zhulinadeMacBook-Pro.local>,<dataserver>,<TopSpin 4.1.3>,
      <End of interactive peak picking
       data hash MD5: 32K
       52 0A 26 99 7D 3B 19 C6 54 E6 D5 46 79 D6 0A 30>)
(  10,<2021-12-11 09:54:47.037 +0800>,<zln>,<zhulinadeMacBook-Pro.local>,<dataserver>,<TopSpin 4.1.3>,
      <Start of interactive peak picking
       data hash MD5: 32K
       52 0A 26 99 7D 3B 19 C6 54 E6 D5 46 79 D6 0A 30>)
(  11,<2021-12-11 09:54:53.128 +0800>,<zln>,<zhulinadeMacBook-Pro.local>,<dataserver>,<TopSpin 4.1.3>,
      <Peak added manually at position 2.5363
       data hash MD5: 32K
       52 0A 26 99 7D 3B 19 C6 54 E6 D5 46 79 D6 0A 30>)
(  12,<2021-12-11 09:54:53.141 +0800>,<zln>,<zhulinadeMacBook-Pro.local>,<dataserver>,<TopSpin 4.1.3>,
      <End of interactive peak picking
       data hash MD5: 32K
       52 0A 26 99 7D 3B 19 C6 54 E6 D5 46 79 D6 0A 30>)
##END=

$$ hash MD5
$$ F9 0A D4 CC F1 2F CB 3F FB B6 C4 AC 4D 0A DE E6
