# Supplementary material for: Solubilization, purification, and ligand binding characterization of G protein-coupled receptor SMO in native membrane bilayer using styrene maleic acid copolymer
Source: PeerJ. 2022 May 3;10:e13381. doi: 10.7717/peerj.13381 (PMC9074879; doi:10.7717/peerj.13381)
Supplement: Supplemental Information 8 [file peerj-10-13381-s008.zip › 123/shimvalues]

# Thu Dec 09 18:32:33 2021
#$$PROBEIDENTIFIER=Z75812_0072
#$$PROBENAME=CP TCI 600S3 H-C/N-D-05 Z
#$$SHIMID=292722
#
# Active Shim Gradients
#
Z           		19851           
Z2          		-987            
Z3          		-704            
Z4          		10484           
Z5          		-566            
Z6          		-6302           
Z7          		-8612           
Z8          		6000            
X           		-691            
XZ          		-1299           
XZ2         		-18547          
XZ3         		1367            
XZ4         		12760           
XZ5         		0               
Y           		395             
YZ          		-2793           
YZ2         		-5372           
YZ3         		698             
YZ4         		-4163           
YZ5         		0               
XY          		-838            
XYZ         		5095            
XYZ2        		-661            
XYZ3        		-467            
XYZ4        		0               
XYZ5        		0               
(X2-Y2)     		-3242           
(X2-Y2)Z    		4668            
(X2-Y2)Z2   		-4337           
(X2-Y2)Z3   		-766            
(X2-Y2)Z4   		0               
(X2-Y2)Z5   		0               
X3          		-113            
X3Z         		0               
Y3          		-2394           
Y3Z         		0               
#
# Lock Parameter
#
FIELD		2602.004
LOCKPHASE		236.700 
LOCKPOWER		-18.000 
LOCKGAIN		87.934  
LOCKDC		-80.300 
LOCKSHIFT		4.700   
LOOPGAIN		5.000   
LOOPTIME		0.250   
LOOPFILTER		500.000 
#
IEEE64_VERSION_CODE 1
#
# Shim currents 
#
SHIM_SETTING [1 ]  8494.28335244   
SHIM_SETTING [2 ]  -991.07916743   
SHIM_SETTING [3 ]  5001.16122926   
SHIM_SETTING [4 ]  4581.51936106   
SHIM_SETTING [5 ]  1092.17603048   
SHIM_SETTING [6 ]  -2916.12879523  
SHIM_SETTING [7 ]  -464.38203373   
SHIM_SETTING [8 ]  19159.22721210  
SHIM_SETTING [9 ]  -1276.62666413  
SHIM_SETTING [10]  5043.16628748   
SHIM_SETTING [11]  0.00000000      
SHIM_SETTING [12]  -2393.52894222  
SHIM_SETTING [13]  -2393.52894222  
SHIM_SETTING [14]  -55.02491232    
SHIM_SETTING [15]  -11474.23603039 
SHIM_SETTING [16]  -11349.14536297 
SHIM_SETTING [17]  -3463.65224820  
SHIM_SETTING [18]  515.74124748    
SHIM_SETTING [19]  15868.68639013  
SHIM_SETTING [20]  14395.99798411  
SHIM_SETTING [21]  -2332.09325941  
SHIM_SETTING [22]  -10536.95189921 
SHIM_SETTING [23]  3710.20010690   
SHIM_SETTING [24]  -3840.63890407  
SHIM_SETTING [25]  137.91896828    
SHIM_SETTING [26]  -416.09196440   
SHIM_SETTING [27]  -55.02491232    
SHIM_SETTING [28]  -9709.10176773  
SHIM_SETTING [29]  515.61654496    
SHIM_SETTING [30]  -827.00309542   
SHIM_SETTING [31]  5991.24985538   
SHIM_SETTING [32]  -5384.73588267  
SHIM_SETTING [33]  3546.55427057   
SHIM_SETTING [34]  -5953.56588173  
SHIM_SETTING [35]  3533.55119629   
SHIM_SETTING [36]  -4241.03953122  
SHIM_SETTING [37]  -1383.04881911  
SHIM_SETTING [38]  -1386.14706426  
SHIM_SETTING [39]  10062.92103124  
SHIM_SETTING [40]  0.00000000      
