# Supplementary material for: Solubilization, purification, and ligand binding characterization of G protein-coupled receptor SMO in native membrane bilayer using styrene maleic acid copolymer
Source: PeerJ. 2022 May 3;10:e13381. doi: 10.7717/peerj.13381 (PMC9074879; doi:10.7717/peerj.13381)
Supplement: Supplemental Information 8 [file peerj-10-13381-s008.zip › 123/pdata/1/auditp.txt]

##TITLE= Audit trail, TopSpin 3.6.2
##JCAMPDX= 5.01
##ORIGIN= Bruker BioSpin GmbH
##OWNER= Junfeng Wang
$$ D:/Data/wangjunfeng/WCH-ZLN/123/pdata/1/auditp.txt
##AUDIT TRAIL=  $$ (NUMBER, WHEN, WHO, WHERE, PROCESS, VERSION, WHAT)
(   1,<2021-12-09 18:32:33.614 +0800>,<Junfeng Wang>,<4CE03628DW>,<go4>,<TopSpin 3.6.2>,
      <created by zg
	started at 2021-12-09 18:29:28.876 +0800,
	POWCHK enabled, PULCHK disabled,
       configuration hash MD5:
       E7 26 5A 43 E1 0A C8 00 BF 0B 1A 0C 9D 14 9B ED
       data hash MD5: 43268
       E5 20 F1 0F A6 4F 9F D8 E6 61 EC 45 75 D6 6A B6>)
(   2,<2021-12-09 18:32:33.794 +0800>,<Junfeng Wang>,<4CE03628DW>,<proc1d>,<TopSpin 3.6.2>,
      <Start of raw data processing
       efp LB = 1 FT_mod = 6 PKNL = 1 PHC0 = -59.08511 PHC1 = -67.85706 SI = 32K 
       data hash MD5: 32K
       08 E8 AA EB CD 46 38 34 F5 1A 22 8E 66 39 D6 06>)
$$ /Users/zln/Desktop/SMOTWO/123/pdata/1/auditp.txt
(   3,<2021-12-10 19:36:17.038 +0800>,<zln>,<zhulinadeMacBook-Pro.local>,<proc1d>,<TopSpin 4.1.3>,
      <apk 
       data hash MD5: 32K
       B6 BD 99 AF 00 B4 D6 F2 B1 00 4B 2C DA 17 A5 D0>)
(   4,<2021-12-10 19:36:18.984 +0800>,<zln>,<zhulinadeMacBook-Pro.local>,<proc1d>,<TopSpin 4.1.3>,
      <abs n ABSG = 0 
       data hash MD5: 32K
       0C D8 1C CF CB C3 37 2E D7 B7 C3 AB 6A AD 01 DD>)
(   5,<2021-12-10 19:56:14.024 +0800>,<zln>,<zhulinadeMacBook-Pro.local>,<dataserver>,<TopSpin 4.1.3>,
      <INTEGRAL DEFINE [-0.058;-0.067]
       data hash MD5: 32K
       0C D8 1C CF CB C3 37 2E D7 B7 C3 AB 6A AD 01 DD>)
(   6,<2021-12-10 19:56:29.243 +0800>,<zln>,<zhulinadeMacBook-Pro.local>,<dataserver>,<TopSpin 4.1.3>,
      <INTEGRAL DEFINE [2.687;2.678]
       data hash MD5: 32K
       0C D8 1C CF CB C3 37 2E D7 B7 C3 AB 6A AD 01 DD>)
(   7,<2021-12-11 09:45:51.390 +0800>,<zln>,<zhulinadeMacBook-Pro.local>,<dataserver>,<TopSpin 4.1.3>,
      <Start of interactive peak picking
       data hash MD5: 32K
       0C D8 1C CF CB C3 37 2E D7 B7 C3 AB 6A AD 01 DD>)
(   8,<2021-12-11 09:45:59.159 +0800>,<zln>,<zhulinadeMacBook-Pro.local>,<dataserver>,<TopSpin 4.1.3>,
      <Peak added manually at position -.0631
       data hash MD5: 32K
       0C D8 1C CF CB C3 37 2E D7 B7 C3 AB 6A AD 01 DD>)
(   9,<2021-12-11 09:45:59.169 +0800>,<zln>,<zhulinadeMacBook-Pro.local>,<dataserver>,<TopSpin 4.1.3>,
      <End of interactive peak picking
       data hash MD5: 32K
       0C D8 1C CF CB C3 37 2E D7 B7 C3 AB 6A AD 01 DD>)
(  10,<2021-12-11 09:55:09.839 +0800>,<zln>,<zhulinadeMacBook-Pro.local>,<dataserver>,<TopSpin 4.1.3>,
      <Start of interactive peak picking
       data hash MD5: 32K
       0C D8 1C CF CB C3 37 2E D7 B7 C3 AB 6A AD 01 DD>)
(  11,<2021-12-11 09:55:16.772 +0800>,<zln>,<zhulinadeMacBook-Pro.local>,<dataserver>,<TopSpin 4.1.3>,
      <Peak added manually at position 2.5368
       data hash MD5: 32K
       0C D8 1C CF CB C3 37 2E D7 B7 C3 AB 6A AD 01 DD>)
(  12,<2021-12-11 09:55:16.777 +0800>,<zln>,<zhulinadeMacBook-Pro.local>,<dataserver>,<TopSpin 4.1.3>,
      <End of interactive peak picking
       data hash MD5: 32K
       0C D8 1C CF CB C3 37 2E D7 B7 C3 AB 6A AD 01 DD>)
(  13,<2021-12-11 09:55:22.353 +0800>,<zln>,<zhulinadeMacBook-Pro.local>,<dataserver>,<TopSpin 4.1.3>,
      <Start of interactive peak picking
       data hash MD5: 32K
       0C D8 1C CF CB C3 37 2E D7 B7 C3 AB 6A AD 01 DD>)
(  14,<2021-12-11 09:55:30.414 +0800>,<zln>,<zhulinadeMacBook-Pro.local>,<dataserver>,<TopSpin 4.1.3>,
      <End of interactive peak picking
       data hash MD5: 32K
       0C D8 1C CF CB C3 37 2E D7 B7 C3 AB 6A AD 01 DD>)
##END=

$$ hash MD5
$$ 40 CC 23 09 1F 7E 7F EA FB 89 C9 DF 2D EF 1B 4F
