# Supplementary material for: Solubilization, purification, and ligand binding characterization of G protein-coupled receptor SMO in native membrane bilayer using styrene maleic acid copolymer
Source: PeerJ. 2022 May 3;10:e13381. doi: 10.7717/peerj.13381 (PMC9074879; doi:10.7717/peerj.13381)
Supplement: Supplemental Information 8 [file peerj-10-13381-s008.zip › 124/shimvalues]

# Thu Dec 09 18:51:27 2021
#$$PROBEIDENTIFIER=Z75812_0072
#$$PROBENAME=CP TCI 600S3 H-C/N-D-05 Z
#$$SHIMID=292722
#
# Active Shim Gradients
#
Z           		19835           
Z2          		-989            
Z3          		-701            
Z4          		10413           
Z5          		-608            
Z6          		-6302           
Z7          		-8612           
Z8          		6000            
X           		-675            
XZ          		-1359           
XZ2         		-18547          
XZ3         		1367            
XZ4         		12760           
XZ5         		0               
Y           		407             
YZ          		-2777           
YZ2         		-5372           
YZ3         		698             
YZ4         		-4163           
YZ5         		0               
XY          		-838            
XYZ         		5095            
XYZ2        		-661            
XYZ3        		-467            
XYZ4        		0               
XYZ5        		0               
(X2-Y2)     		-3242           
(X2-Y2)Z    		4668            
(X2-Y2)Z2   		-4337           
(X2-Y2)Z3   		-766            
(X2-Y2)Z4   		0               
(X2-Y2)Z5   		0               
X3          		-113            
X3Z         		0               
Y3          		-2394           
Y3Z         		0               
#
# Lock Parameter
#
FIELD		2601.692
LOCKPHASE		236.700 
LOCKPOWER		-18.000 
LOCKGAIN		88.115  
LOCKDC		-80.300 
LOCKSHIFT		4.700   
LOOPGAIN		5.000   
LOOPTIME		0.250   
LOOPFILTER		500.000 
#
IEEE64_VERSION_CODE 1
#
# Shim currents 
#
SHIM_SETTING [1 ]  8485.53200629   
SHIM_SETTING [2 ]  -1003.18664466  
SHIM_SETTING [3 ]  4966.63292122   
SHIM_SETTING [4 ]  4633.38081892   
SHIM_SETTING [5 ]  1027.52109083   
SHIM_SETTING [6 ]  -2894.75498581  
SHIM_SETTING [7 ]  -565.79429209   
SHIM_SETTING [8 ]  19116.09687138  
SHIM_SETTING [9 ]  -1315.78565747  
SHIM_SETTING [10]  5029.69949924   
SHIM_SETTING [11]  0.00000000      
SHIM_SETTING [12]  -2393.52894222  
SHIM_SETTING [13]  -2393.52894222  
SHIM_SETTING [14]  -55.02491232    
SHIM_SETTING [15]  -11519.78678269 
SHIM_SETTING [16]  -11274.69611527 
SHIM_SETTING [17]  -3476.39134937  
SHIM_SETTING [18]  560.48034865    
SHIM_SETTING [19]  15865.63048875  
SHIM_SETTING [20]  14414.19864784  
SHIM_SETTING [21]  -2332.09325941  
SHIM_SETTING [22]  -10536.95189921 
SHIM_SETTING [23]  3710.20010690   
SHIM_SETTING [24]  -3840.63890407  
SHIM_SETTING [25]  137.91896828    
SHIM_SETTING [26]  -416.09196440   
SHIM_SETTING [27]  -55.02491232    
SHIM_SETTING [28]  -9682.26483195  
SHIM_SETTING [29]  515.61654496    
SHIM_SETTING [30]  -827.00309542   
SHIM_SETTING [31]  6010.91361569   
SHIM_SETTING [32]  -5389.89894689  
SHIM_SETTING [33]  3546.55427057   
SHIM_SETTING [34]  -5953.56588173  
SHIM_SETTING [35]  3533.55119629   
SHIM_SETTING [36]  -4241.03953122  
SHIM_SETTING [37]  -1380.20374191  
SHIM_SETTING [38]  -1377.63356970  
SHIM_SETTING [39]  10067.25727092  
SHIM_SETTING [40]  0.00000000      
