# Supplementary material for: Solubilization, purification, and ligand binding characterization of G protein-coupled receptor SMO in native membrane bilayer using styrene maleic acid copolymer
Source: PeerJ. 2022 May 3;10:e13381. doi: 10.7717/peerj.13381 (PMC9074879; doi:10.7717/peerj.13381)
Supplement: Supplemental Information 8 [file peerj-10-13381-s008.zip › 124/pdata/1/auditp.txt]

##TITLE= Audit trail, TopSpin 3.6.2
##JCAMPDX= 5.01
##ORIGIN= Bruker BioSpin GmbH
##OWNER= Junfeng Wang
$$ D:/Data/wangjunfeng/WCH-ZLN/124/pdata/1/auditp.txt
##AUDIT TRAIL=  $$ (NUMBER, WHEN, WHO, WHERE, PROCESS, VERSION, WHAT)
(   1,<2021-12-09 18:51:27.444 +0800>,<Junfeng Wang>,<4CE03628DW>,<go4>,<TopSpin 3.6.2>,
      <created by zg
	started at 2021-12-09 18:48:22.783 +0800,
	POWCHK enabled, PULCHK disabled,
       configuration hash MD5:
       E7 26 5A 43 E1 0A C8 00 BF 0B 1A 0C 9D 14 9B ED
       data hash MD5: 43268
       85 33 78 E0 5A 24 A2 D7 4D 0D 5B 95 ED 34 22 AB>)
(   2,<2021-12-09 18:51:27.636 +0800>,<Junfeng Wang>,<4CE03628DW>,<proc1d>,<TopSpin 3.6.2>,
      <Start of raw data processing
       efp LB = 1 FT_mod = 6 PKNL = 1 PHC0 = -59.08511 PHC1 = -67.85706 SI = 32K 
       data hash MD5: 32K
       25 14 01 5A A7 23 9C C3 05 15 57 56 B1 82 0C 6D>)
$$ /Users/zln/Desktop/SMOTWO/124/pdata/1/auditp.txt
(   3,<2021-12-10 19:36:24.892 +0800>,<zln>,<zhulinadeMacBook-Pro.local>,<proc1d>,<TopSpin 4.1.3>,
      <apk 
       data hash MD5: 32K
       09 A8 A5 A2 3B 94 E7 21 6B EB E5 98 66 BC FD 5C>)
(   4,<2021-12-10 19:36:26.467 +0800>,<zln>,<zhulinadeMacBook-Pro.local>,<proc1d>,<TopSpin 4.1.3>,
      <abs n ABSG = 0 
       data hash MD5: 32K
       ED 46 FE 9E B3 98 8C B7 66 32 18 23 21 70 F7 2C>)
(   5,<2021-12-10 19:56:51.755 +0800>,<zln>,<zhulinadeMacBook-Pro.local>,<dataserver>,<TopSpin 4.1.3>,
      <INTEGRAL DEFINE [-0.058;-0.069]
       data hash MD5: 32K
       ED 46 FE 9E B3 98 8C B7 66 32 18 23 21 70 F7 2C>)
(   6,<2021-12-10 19:57:19.050 +0800>,<zln>,<zhulinadeMacBook-Pro.local>,<dataserver>,<TopSpin 4.1.3>,
      <INTEGRAL DEFINE [2.689;2.679]
       data hash MD5: 32K
       ED 46 FE 9E B3 98 8C B7 66 32 18 23 21 70 F7 2C>)
(   7,<2021-12-11 09:46:05.306 +0800>,<zln>,<zhulinadeMacBook-Pro.local>,<dataserver>,<TopSpin 4.1.3>,
      <Start of interactive peak picking
       data hash MD5: 32K
       ED 46 FE 9E B3 98 8C B7 66 32 18 23 21 70 F7 2C>)
(   8,<2021-12-11 09:46:15.204 +0800>,<zln>,<zhulinadeMacBook-Pro.local>,<dataserver>,<TopSpin 4.1.3>,
      <Peak added manually at position -.0636
       data hash MD5: 32K
       ED 46 FE 9E B3 98 8C B7 66 32 18 23 21 70 F7 2C>)
(   9,<2021-12-11 09:46:15.213 +0800>,<zln>,<zhulinadeMacBook-Pro.local>,<dataserver>,<TopSpin 4.1.3>,
      <End of interactive peak picking
       data hash MD5: 32K
       ED 46 FE 9E B3 98 8C B7 66 32 18 23 21 70 F7 2C>)
(  10,<2021-12-11 09:57:37.922 +0800>,<zln>,<zhulinadeMacBook-Pro.local>,<dataserver>,<TopSpin 4.1.3>,
      <Start of interactive peak picking
       data hash MD5: 32K
       ED 46 FE 9E B3 98 8C B7 66 32 18 23 21 70 F7 2C>)
(  11,<2021-12-11 09:57:44.131 +0800>,<zln>,<zhulinadeMacBook-Pro.local>,<dataserver>,<TopSpin 4.1.3>,
      <Peak added manually at position 2.5375
       data hash MD5: 32K
       ED 46 FE 9E B3 98 8C B7 66 32 18 23 21 70 F7 2C>)
(  12,<2021-12-11 09:57:44.141 +0800>,<zln>,<zhulinadeMacBook-Pro.local>,<dataserver>,<TopSpin 4.1.3>,
      <End of interactive peak picking
       data hash MD5: 32K
       ED 46 FE 9E B3 98 8C B7 66 32 18 23 21 70 F7 2C>)
##END=

$$ hash MD5
$$ 61 D4 71 7D 6B B1 24 6E 41 46 E9 AF FD 8B 97 D2
