# Supplementary material for: Solubilization, purification, and ligand binding characterization of G protein-coupled receptor SMO in native membrane bilayer using styrene maleic acid copolymer
Source: PeerJ. 2022 May 3;10:e13381. doi: 10.7717/peerj.13381 (PMC9074879; doi:10.7717/peerj.13381)
Supplement: Supplemental Information 9 [file peerj-10-13381-s009.zip]

Archive with 788 entries (749 files):
- 78/
- __MACOSX/._78
- 78/uxnmr.par
- __MACOSX/78/._uxnmr.par
- 78/format.ased
- __MACOSX/78/._format.ased
- 78/pulseprogram
- __MACOSX/78/._pulseprogram
- 78/gpnam1
- __MACOSX/78/._gpnam1
- 78/format.temp
- __MACOSX/78/._format.temp
- 78/audita.txt
- __MACOSX/78/._audita.txt
- 78/pdata/
- __MACOSX/78/._pdata
- 78/gradient_calib
- __MACOSX/78/._gradient_calib
- 78/fid
- __MACOSX/78/._fid
- 78/shimvalues
- __MACOSX/78/._shimvalues
- 78/uxnmr.info
- __MACOSX/78/._uxnmr.info
- 78/EA
- __MACOSX/78/._EA
- 78/gpnam2
- __MACOSX/78/._gpnam2
- 78/scon2
- __MACOSX/78/._scon2
- 78/acqu
- __MACOSX/78/._acqu
- 78/acqus
- __MACOSX/78/._acqus
- 78/specpar
- __MACOSX/78/._specpar
- 78/pdata/1/
- __MACOSX/78/pdata/._1
- 78/pdata/1/proc
- __MACOSX/78/pdata/1/._proc
- 78/pdata/1/peaklist.xml
- __MACOSX/78/pdata/1/._peaklist.xml
- 78/pdata/1/title
- __MACOSX/78/pdata/1/._title
- 78/pdata/1/auditp.txt
- __MACOSX/78/pdata/1/._auditp.txt
- 78/pdata/1/assocs
- __MACOSX/78/pdata/1/._assocs
- 78/pdata/1/intrng
- __MACOSX/78/pdata/1/._intrng
- 78/pdata/1/1r
- __MACOSX/78/pdata/1/._1r
- 78/pdata/1/1i
- __MACOSX/78/pdata/1/._1i
- 78/pdata/1/procs
- __MACOSX/78/pdata/1/._procs
- 78/pdata/1/outd
- __MACOSX/78/pdata/1/._outd
- 78/pdata/1/base_info
- __MACOSX/78/pdata/1/._base_info
- 78/pdata/1/integrals.txt
- __MACOSX/78/pdata/1/._integrals.txt
- 78/pdata/1/thumb.png
- __MACOSX/78/pdata/1/._thumb.png
- 79/
- __MACOSX/._79
- 79/uxnmr.par
- __MACOSX/79/._uxnmr.par
- 79/pulseprogram
- __MACOSX/79/._pulseprogram
- 79/precom.output
- __MACOSX/79/._precom.output
- 79/gpnam1
- __MACOSX/79/._gpnam1
- 79/format.temp
- __MACOSX/79/._format.temp
- 79/audita.txt
- __MACOSX/79/._audita.txt
- 79/pdata/
- __MACOSX/79/._pdata
- 79/gradient_calib
- __MACOSX/79/._gradient_calib
- 79/fq1list
- __MACOSX/79/._fq1list
- 79/fid
- __MACOSX/79/._fid
- 79/shimvalues
- __MACOSX/79/._shimvalues
- 79/stanprogram4144
- __MACOSX/79/._stanprogram4144
- 79/uxnmr.info
- __MACOSX/79/._uxnmr.info
- 79/EA
- __MACOSX/79/._EA
- 79/gpnam2
- __MACOSX/79/._gpnam2
- 79/scon2
- __MACOSX/79/._scon2
- 79/acqu
- __MACOSX/79/._acqu
- 79/acqus
- __MACOSX/79/._acqus
- 79/specpar
- __MACOSX/79/._specpar
- 79/pdata/1/
- __MACOSX/79/pdata/._1
- 79/pdata/1/proc
- __MACOSX/79/pdata/1/._proc
- 79/pdata/1/peaklist.xml
- __MACOSX/79/pdata/1/._peaklist.xml
- 79/pdata/1/title
- __MACOSX/79/pdata/1/._title
- 79/pdata/1/auditp.txt
- __MACOSX/79/pdata/1/._auditp.txt
- 79/pdata/1/intrng
- __MACOSX/79/pdata/1/._intrng
- 79/pdata/1/1r
- __MACOSX/79/pdata/1/._1r
- 79/pdata/1/1i
- __MACOSX/79/pdata/1/._1i
- 79/pdata/1/procs
- __MACOSX/79/pdata/1/._procs
- 79/pdata/1/outd
- __MACOSX/79/pdata/1/._outd
- 79/pdata/1/thumb.png
- __MACOSX/79/pdata/1/._thumb.png
- 80/
- __MACOSX/._80
- 80/uxnmr.par
- __MACOSX/80/._uxnmr.par
- 80/pulseprogram
- __MACOSX/80/._pulseprogram
- 80/precom.output
- __MACOSX/80/._precom.output
- 80/gpnam1
- __MACOSX/80/._gpnam1
- 80/format.temp
- __MACOSX/80/._format.temp
- 80/audita.txt
- __MACOSX/80/._audita.txt
- 80/pdata/
- __MACOSX/80/._pdata
- 80/gradient_calib
- __MACOSX/80/._gradient_calib
- 80/fq1list
- __MACOSX/80/._fq1list
- 80/fid
- __MACOSX/80/._fid
- 80/shimvalues
- __MACOSX/80/._shimvalues
- 80/stanprogram4144
- __MACOSX/80/._stanprogram4144
- 80/uxnmr.info
- __MACOSX/80/._uxnmr.info
- 80/EA
- __MACOSX/80/._EA
- 80/gpnam2
- __MACOSX/80/._gpnam2
- 80/scon2
- __MACOSX/80/._scon2
- 80/acqu
- __MACOSX/80/._acqu
- 80/acqus
- __MACOSX/80/._acqus
- 80/specpar
- __MACOSX/80/._specpar
- 80/pdata/1/
- __MACOSX/80/pdata/._1
- 80/pdata/1/proc
- __MACOSX/80/pdata/1/._proc
- 80/pdata/1/peaklist.xml
- __MACOSX/80/pdata/1/._peaklist.xml
- 80/pdata/1/title
- __MACOSX/80/pdata/1/._title
- 80/pdata/1/auditp.txt
- __MACOSX/80/pdata/1/._auditp.txt
- 80/pdata/1/1r
- __MACOSX/80/pdata/1/._1r
- 80/pdata/1/1i
- __MACOSX/80/pdata/1/._1i
- 80/pdata/1/procs
- __MACOSX/80/pdata/1/._procs
- 80/pdata/1/outd
- __MACOSX/80/pdata/1/._outd
- 80/pdata/1/thumb.png
- __MACOSX/80/pdata/1/._thumb.png
- 81/
- __MACOSX/._81
- 81/uxnmr.par
- __MACOSX/81/._uxnmr.par
- 81/pulseprogram
- __MACOSX/81/._pulseprogram
- 81/precom.output
- __MACOSX/81/._precom.output
- 81/gpnam1
- __MACOSX/81/._gpnam1
- 81/format.temp
- __MACOSX/81/._format.temp
- 81/audita.txt
- __MACOSX/81/._audita.txt
- 81/pdata/
- __MACOSX/81/._pdata
- 81/gradient_calib
- __MACOSX/81/._gradient_calib
- 81/fq1list
- __MACOSX/81/._fq1list
- 81/fid
- __MACOSX/81/._fid
- 81/shimvalues
- __MACOSX/81/._shimvalues
- 81/stanprogram4144
- __MACOSX/81/._stanprogram4144
- 81/uxnmr.info
- __MACOSX/81/._uxnmr.info
- 81/EA
- __MACOSX/81/._EA
- 81/gpnam2
- __MACOSX/81/._gpnam2
- 81/scon2
- __MACOSX/81/._scon2
- 81/acqu
- __MACOSX/81/._acqu
- 81/acqus
- __MACOSX/81/._acqus
- 81/specpar
- __MACOSX/81/._specpar
- 81/pdata/1/
- __MACOSX/81/pdata/._1
- 81/pdata/1/proc
- __MACOSX/81/pdata/1/._proc
- 81/pdata/1/peaklist.xml
- __MACOSX/81/pdata/1/._peaklist.xml
- 81/pdata/1/title
- __MACOSX/81/pdata/1/._title
- 81/pdata/1/auditp.txt
- __MACOSX/81/pdata/1/._auditp.txt
- 81/pdata/1/1r
- __MACOSX/81/pdata/1/._1r
- 81/pdata/1/1i
- __MACOSX/81/pdata/1/._1i
- 81/pdata/1/procs
- __MACOSX/81/pdata/1/._procs
- 81/pdata/1/outd
- __MACOSX/81/pdata/1/._outd
- 81/pdata/1/thumb.png
- __MACOSX/81/pdata/1/._thumb.png
- 82/
- __MACOSX/._82
- 82/uxnmr.par
- __MACOSX/82/._uxnmr.par
- 82/pulseprogram
- __MACOSX/82/._pulseprogram
- 82/precom.output
- __MACOSX/82/._precom.output
- 82/gpnam1
- __MACOSX/82/._gpnam1
- 82/format.temp
- __MACOSX/82/._format.temp
- 82/audita.txt
- __MACOSX/82/._audita.txt
- 82/pdata/
- __MACOSX/82/._pdata
- 82/gradient_calib
- __MACOSX/82/._gradient_calib
- 82/fq1list
- __MACOSX/82/._fq1list
- 82/fid
- __MACOSX/82/._fid
- 82/shimvalues
- __MACOSX/82/._shimvalues
- 82/stanprogram4144
- __MACOSX/82/._stanprogram4144
- 82/uxnmr.info
- __MACOSX/82/._uxnmr.info
- 82/EA
- __MACOSX/82/._EA
- 82/gpnam2
- __MACOSX/82/._gpnam2
- 82/scon2
- __MACOSX/82/._scon2
- 82/acqu
- __MACOSX/82/._acqu
- 82/acqus
- __MACOSX/82/._acqus
- 82/specpar
- __MACOSX/82/._specpar
- 82/pdata/1/
- __MACOSX/82/pdata/._1
- 82/pdata/1/proc
- __MACOSX/82/pdata/1/._proc
- 82/pdata/1/peaklist.xml
- __MACOSX/82/pdata/1/._peaklist.xml
- 82/pdata/1/title
- __MACOSX/82/pdata/1/._title
- 82/pdata/1/auditp.txt
- __MACOSX/82/pdata/1/._auditp.txt
- 82/pdata/1/1r
- __MACOSX/82/pdata/1/._1r
- 82/pdata/1/1i
- __MACOSX/82/pdata/1/._1i
[truncated: 488 more entries]
