# Supplementary material for: Solubilization, purification, and ligand binding characterization of G protein-coupled receptor SMO in native membrane bilayer using styrene maleic acid copolymer
Source: PeerJ. 2022 May 3;10:e13381. doi: 10.7717/peerj.13381 (PMC9074879; doi:10.7717/peerj.13381)
Supplement: Supplemental Information 9 [file peerj-10-13381-s009.zip › 78/pdata/1/auditp.txt]

##TITLE= Audit trail, TopSpin 3.6.2
##JCAMPDX= 5.01
##ORIGIN= Bruker BioSpin GmbH
##OWNER= Junfeng Wang
$$ D:/Data/wangjunfeng/WCH-ZLN/78/pdata/1/auditp.txt
##AUDIT TRAIL=  $$ (NUMBER, WHEN, WHO, WHERE, PROCESS, VERSION, WHAT)
(   1,<2021-09-23 15:12:04.801 +0800>,<Junfeng Wang>,<4CE03628DW>,<go4>,<TopSpin 3.6.2>,
      <created by zg
	started at 2021-09-23 15:08:57.827 +0800,
	POWCHK enabled, PULCHK disabled,
       configuration hash MD5:
       46 32 86 8D A0 E6 10 FF 57 82 0E C0 D6 A7 EF AC
       data hash MD5: 43268
       7B 93 D5 23 CB C3 F3 2D E4 C8 F2 D5 C0 3F 37 49>)
(   2,<2021-09-23 15:12:06.268 +0800>,<Junfeng Wang>,<4CE03628DW>,<proc1d>,<TopSpin 3.6.2>,
      <Start of raw data processing
       efp LB = 1 FT_mod = 6 PKNL = 1 PHC0 = -75.26467 PHC1 = -35.59404 SI = 32K 
       data hash MD5: 32K
       7C 2A 4F F7 FA 56 7E 8A 3B 35 70 70 D9 8F 9B 69>)
(   3,<2021-09-23 15:12:09.154 +0800>,<Junfeng Wang>,<4CE03628DW>,<proc1d>,<TopSpin 3.6.2>,
      <apk 
       data hash MD5: 32K
       28 04 4F 6B 2E 80 9A 8B 49 D4 52 08 18 EC 98 47>)
(   4,<2021-09-23 20:05:29.457 +0800>,<Junfeng Wang>,<4CE03628DW>,<proc1d>,<TopSpin 3.6.2>,
      <apk 
       data hash MD5: 32K
       3A FF 0A 22 2F FF 31 C1 26 C6 F5 70 6C 08 DE 9E>)
(   5,<2021-09-23 20:05:31.565 +0800>,<Junfeng Wang>,<4CE03628DW>,<proc1d>,<TopSpin 3.6.2>,
      <abs n ABSG = 0 
       data hash MD5: 32K
       DA 96 C8 CD 14 AE 01 AF 9F BE 01 F8 B4 D9 75 35>)
$$ /Users/zln/Desktop/smo/21924/78/pdata/1/auditp.txt
(   6,<2021-09-28 10:30:49.299 +0800>,<zln>,<zhulinadeMacBook-Pro.local>,<proc1d>,<TopSpin 4.1.3>,
      <pk fgphup PHC0 = 24.6 PHC1 = 0 
       data hash MD5: 32K
       89 49 87 7B 8C 19 24 D1 7E 49 02 E6 AC 42 3D 58>)
(   7,<2021-09-28 10:31:01.539 +0800>,<zln>,<zhulinadeMacBook-Pro.local>,<proc1d>,<TopSpin 4.1.3>,
      <apk 
       data hash MD5: 32K
       17 2C 4B 1C 4E EF 12 0C F7 28 AE 8B 99 36 80 D9>)
(   8,<2021-09-28 10:31:03.189 +0800>,<zln>,<zhulinadeMacBook-Pro.local>,<proc1d>,<TopSpin 4.1.3>,
      <abs n ABSG = 0 
       data hash MD5: 32K
       E8 50 B8 04 89 14 98 BE EF CD 6F EB 03 44 63 CA>)
(   9,<2021-09-28 10:31:24.872 +0800>,<zln>,<zhulinadeMacBook-Pro.local>,<proc1d>,<TopSpin 4.1.3>,
      <pk fgphup PHC0 = 23.2 PHC1 = 0 
       data hash MD5: 32K
       CB 71 F1 85 99 D4 08 21 C8 A8 19 32 54 CB 76 B4>)
(  10,<2021-09-28 10:33:06.817 +0800>,<zln>,<zhulinadeMacBook-Pro.local>,<proc1d>,<TopSpin 4.1.3>,
      <apk 
       data hash MD5: 32K
       B9 63 6C FF 6D 98 6C 7E B7 24 47 41 DF 61 AE D3>)
(  11,<2021-09-28 10:33:08.355 +0800>,<zln>,<zhulinadeMacBook-Pro.local>,<proc1d>,<TopSpin 4.1.3>,
      <abs n ABSG = 0 
       data hash MD5: 32K
       E0 6E 17 C3 40 05 FD 9E 0C 5D 09 DE F7 0D F1 56>)
(  12,<2021-09-28 15:05:03.282 +0800>,<zln>,<zhulinadeMacBook-Pro.local>,<proc1d>,<TopSpin 4.1.3>,
      <pk fgphup PHC0 = 14.2 PHC1 = 0 
       data hash MD5: 32K
       07 F0 18 E0 E2 B4 73 1C 36 56 5D 3B E2 30 A3 DD>)
(  13,<2021-09-28 15:05:35.031 +0800>,<zln>,<zhulinadeMacBook-Pro.local>,<proc1d>,<TopSpin 4.1.3>,
      <apk 
       data hash MD5: 32K
       94 54 81 CC 81 2B C9 4D 24 C1 8D D4 BA BF A6 28>)
(  14,<2021-09-28 15:05:37.280 +0800>,<zln>,<zhulinadeMacBook-Pro.local>,<proc1d>,<TopSpin 4.1.3>,
      <abs n ABSG = 0 
       data hash MD5: 32K
       D0 C2 C3 11 DD 08 9A A7 5B F9 46 E3 5D 5A 07 BE>)
(  15,<2021-09-28 15:08:37.776 +0800>,<zln>,<zhulinadeMacBook-Pro.local>,<dataserver>,<TopSpin 4.1.3>,
      <Start of interactive peak picking
       data hash MD5: 32K
       D0 C2 C3 11 DD 08 9A A7 5B F9 46 E3 5D 5A 07 BE>)
(  16,<2021-09-28 15:08:54.724 +0800>,<zln>,<zhulinadeMacBook-Pro.local>,<dataserver>,<TopSpin 4.1.3>,
      <End of interactive peak picking
       data hash MD5: 32K
       D0 C2 C3 11 DD 08 9A A7 5B F9 46 E3 5D 5A 07 BE>)
(  17,<2021-09-28 15:09:11.932 +0800>,<zln>,<zhulinadeMacBook-Pro.local>,<dataserver>,<TopSpin 4.1.3>,
      <Start of interactive peak picking
       data hash MD5: 32K
       D0 C2 C3 11 DD 08 9A A7 5B F9 46 E3 5D 5A 07 BE>)
(  18,<2021-09-28 15:09:26.591 +0800>,<zln>,<zhulinadeMacBook-Pro.local>,<dataserver>,<TopSpin 4.1.3>,
      <Peak added manually at position -.1859
       data hash MD5: 32K
       D0 C2 C3 11 DD 08 9A A7 5B F9 46 E3 5D 5A 07 BE>)
(  19,<2021-09-28 15:09:26.602 +0800>,<zln>,<zhulinadeMacBook-Pro.local>,<dataserver>,<TopSpin 4.1.3>,
      <End of interactive peak picking
       data hash MD5: 32K
       D0 C2 C3 11 DD 08 9A A7 5B F9 46 E3 5D 5A 07 BE>)
(  20,<2021-09-28 15:09:38.781 +0800>,<zln>,<zhulinadeMacBook-Pro.local>,<dataserver>,<TopSpin 4.1.3>,
      <Start of interactive peak picking
       data hash MD5: 32K
       D0 C2 C3 11 DD 08 9A A7 5B F9 46 E3 5D 5A 07 BE>)
(  21,<2021-09-28 15:09:47.952 +0800>,<zln>,<zhulinadeMacBook-Pro.local>,<dataserver>,<TopSpin 4.1.3>,
      <End of interactive peak picking
       data hash MD5: 32K
       D0 C2 C3 11 DD 08 9A A7 5B F9 46 E3 5D 5A 07 BE>)
(  22,<2021-09-28 15:10:07.758 +0800>,<zln>,<zhulinadeMacBook-Pro.local>,<dataserver>,<TopSpin 4.1.3>,
      <Start of interactive peak picking
       data hash MD5: 32K
       D0 C2 C3 11 DD 08 9A A7 5B F9 46 E3 5D 5A 07 BE>)
(  23,<2021-09-28 15:10:39.942 +0800>,<zln>,<zhulinadeMacBook-Pro.local>,<dataserver>,<TopSpin 4.1.3>,
      <End of interactive peak picking
       data hash MD5: 32K
       D0 C2 C3 11 DD 08 9A A7 5B F9 46 E3 5D 5A 07 BE>)
(  24,<2021-09-28 15:10:54.531 +0800>,<zln>,<zhulinadeMacBook-Pro.local>,<dataserver>,<TopSpin 4.1.3>,
      <Start of interactive peak picking
       data hash MD5: 32K
       D0 C2 C3 11 DD 08 9A A7 5B F9 46 E3 5D 5A 07 BE>)
(  25,<2021-09-28 15:11:46.824 +0800>,<zln>,<zhulinadeMacBook-Pro.local>,<dataserver>,<TopSpin 4.1.3>,
      <Start of interactive peak picking
       data hash MD5: 32K
       D0 C2 C3 11 DD 08 9A A7 5B F9 46 E3 5D 5A 07 BE>)
(  26,<2021-09-28 15:11:54.987 +0800>,<zln>,<zhulinadeMacBook-Pro.local>,<dataserver>,<TopSpin 4.1.3>,
      <Peak added manually at position 7.7717
       data hash MD5: 32K
       D0 C2 C3 11 DD 08 9A A7 5B F9 46 E3 5D 5A 07 BE>)
(  27,<2021-09-28 15:11:54.995 +0800>,<zln>,<zhulinadeMacBook-Pro.local>,<dataserver>,<TopSpin 4.1.3>,
      <End of interactive peak picking
       data hash MD5: 32K
       D0 C2 C3 11 DD 08 9A A7 5B F9 46 E3 5D 5A 07 BE>)
(  28,<2021-09-29 11:43:05.944 +0800>,<zln>,<zhulinadeMacBook-Pro.local>,<proc1d>,<TopSpin 4.1.3>,
      <pk fgphup PHC0 = 12.6 PHC1 = 0 
       data hash MD5: 32K
       9D 79 2B C3 9B 07 D9 58 77 20 E2 26 E4 6D 38 23>)
(  29,<2021-09-29 11:43:06.226 +0800>,<zln>,<zhulinadeMacBook-Pro.local>,<dataserver>,<TopSpin 4.1.3>,
      <End of interactive peak picking
       data hash MD5: 32K
       9D 79 2B C3 9B 07 D9 58 77 20 E2 26 E4 6D 38 23>)
(  30,<2021-09-29 11:43:06.229 +0800>,<zln>,<zhulinadeMacBook-Pro.local>,<dataserver>,<TopSpin 4.1.3>,
      <Start of interactive peak picking
       data hash MD5: 32K
       9D 79 2B C3 9B 07 D9 58 77 20 E2 26 E4 6D 38 23>)
(  31,<2021-09-29 11:45:50.575 +0800>,<zln>,<zhulinadeMacBook-Pro.local>,<proc1d>,<TopSpin 4.1.3>,
      <pk fgphup PHC0 = 13.4672 PHC1 = -42.4 
       data hash MD5: 32K
       9D 26 43 31 29 7A E9 E6 9C 81 8F F1 7A 2B 47 47>)
(  32,<2021-09-29 11:45:51.183 +0800>,<zln>,<zhulinadeMacBook-Pro.local>,<dataserver>,<TopSpin 4.1.3>,
      <End of interactive peak picking
       data hash MD5: 32K
       9D 26 43 31 29 7A E9 E6 9C 81 8F F1 7A 2B 47 47>)
(  33,<2021-09-29 11:45:51.187 +0800>,<zln>,<zhulinadeMacBook-Pro.local>,<dataserver>,<TopSpin 4.1.3>,
      <Start of interactive peak picking
       data hash MD5: 32K
       9D 26 43 31 29 7A E9 E6 9C 81 8F F1 7A 2B 47 47>)
(  34,<2021-09-29 11:46:19.834 +0800>,<zln>,<zhulinadeMacBook-Pro.local>,<proc1d>,<TopSpin 4.1.3>,
      <Start of raw data processing
       efp LB = 1 FT_mod = 6 PKNL = 1 PHC0 = -27.0651 PHC1 = 0 SI = 32K 
       data hash MD5: 32K
       ED 72 7E F8 D9 AD 4A A9 10 08 03 CF E1 5F 5D 35>)
(  35,<2021-09-29 11:46:20.184 +0800>,<zln>,<zhulinadeMacBook-Pro.local>,<dataserver>,<TopSpin 4.1.3>,
      <End of interactive peak picking
       data hash MD5: 32K
       ED 72 7E F8 D9 AD 4A A9 10 08 03 CF E1 5F 5D 35>)
(  36,<2021-09-29 11:46:20.187 +0800>,<zln>,<zhulinadeMacBook-Pro.local>,<dataserver>,<TopSpin 4.1.3>,
      <Start of interactive peak picking
       data hash MD5: 32K
       ED 72 7E F8 D9 AD 4A A9 10 08 03 CF E1 5F 5D 35>)
(  37,<2021-09-29 11:46:22.820 +0800>,<zln>,<zhulinadeMacBook-Pro.local>,<proc1d>,<TopSpin 4.1.3>,
      <apk 
       data hash MD5: 32K
       2C 9D 08 E4 5C C8 24 CE 98 E6 C6 AF CB 1D A0 B8>)
(  38,<2021-09-29 11:46:23.071 +0800>,<zln>,<zhulinadeMacBook-Pro.local>,<dataserver>,<TopSpin 4.1.3>,
      <End of interactive peak picking
       data hash MD5: 32K
       2C 9D 08 E4 5C C8 24 CE 98 E6 C6 AF CB 1D A0 B8>)
(  39,<2021-09-29 11:46:23.074 +0800>,<zln>,<zhulinadeMacBook-Pro.local>,<dataserver>,<TopSpin 4.1.3>,
      <Start of interactive peak picking
       data hash MD5: 32K
       2C 9D 08 E4 5C C8 24 CE 98 E6 C6 AF CB 1D A0 B8>)
(  40,<2021-09-29 11:47:24.607 +0800>,<zln>,<zhulinadeMacBook-Pro.local>,<proc1d>,<TopSpin 4.1.3>,
      <pk fgphup PHC0 = 37.8 PHC1 = 0 
       data hash MD5: 32K
       FB F4 9C 23 8F 0A 62 4E 44 51 7E 67 30 33 E3 8B>)
(  41,<2021-09-29 11:47:24.915 +0800>,<zln>,<zhulinadeMacBook-Pro.local>,<dataserver>,<TopSpin 4.1.3>,
      <End of interactive peak picking
       data hash MD5: 32K
       FB F4 9C 23 8F 0A 62 4E 44 51 7E 67 30 33 E3 8B>)
(  42,<2021-09-29 11:47:24.918 +0800>,<zln>,<zhulinadeMacBook-Pro.local>,<dataserver>,<TopSpin 4.1.3>,
      <Start of interactive peak picking
       data hash MD5: 32K
       FB F4 9C 23 8F 0A 62 4E 44 51 7E 67 30 33 E3 8B>)
(  43,<2021-09-29 11:48:19.436 +0800>,<zln>,<zhulinadeMacBook-Pro.local>,<proc1d>,<TopSpin 4.1.3>,
      <bcm 0 0 32768 0.000000e+00 0.000000e+00 0.000000e+00 0.000000e+00 0.000000e+00 
       data hash MD5: 32K
       FB F4 9C 23 8F 0A 62 4E 44 51 7E 67 30 33 E3 8B>)
(  44,<2021-09-29 11:48:19.866 +0800>,<zln>,<zhulinadeMacBook-Pro.local>,<dataserver>,<TopSpin 4.1.3>,
      <End of interactive peak picking
       data hash MD5: 32K
       FB F4 9C 23 8F 0A 62 4E 44 51 7E 67 30 33 E3 8B>)
(  45,<2021-09-29 11:48:19.878 +0800>,<zln>,<zhulinadeMacBook-Pro.local>,<dataserver>,<TopSpin 4.1.3>,
      <Start of interactive peak picking
       data hash MD5: 32K
       FB F4 9C 23 8F 0A 62 4E 44 51 7E 67 30 33 E3 8B>)
(  46,<2021-09-29 11:48:51.341 +0800>,<zln>,<zhulinadeMacBook-Pro.local>,<proc1d>,<TopSpin 4.1.3>,
      <pk fgphup PHC0 = -37.2 PHC1 = 0 
       data hash MD5: 32K
       09 76 1E 78 65 29 D7 9C AD AA 81 EA B1 63 D8 49>)
(  47,<2021-09-29 11:48:51.773 +0800>,<zln>,<zhulinadeMacBook-Pro.local>,<dataserver>,<TopSpin 4.1.3>,
      <End of interactive peak picking
       data hash MD5: 32K
       09 76 1E 78 65 29 D7 9C AD AA 81 EA B1 63 D8 49>)
(  48,<2021-09-29 11:48:51.776 +0800>,<zln>,<zhulinadeMacBook-Pro.local>,<dataserver>,<TopSpin 4.1.3>,
      <Start of interactive peak picking
       data hash MD5: 32K
       09 76 1E 78 65 29 D7 9C AD AA 81 EA B1 63 D8 49>)
##END=

$$ hash MD5
$$ C2 B6 72 BD 79 2B D9 C5 B6 3E 15 38 D6 6B 19 60
