# Supplementary material for: Solubilization, purification, and ligand binding characterization of G protein-coupled receptor SMO in native membrane bilayer using styrene maleic acid copolymer
Source: PeerJ. 2022 May 3;10:e13381. doi: 10.7717/peerj.13381 (PMC9074879; doi:10.7717/peerj.13381)
Supplement: Supplemental Information 9 [file peerj-10-13381-s009.zip › 78/pdata/1/integrals.txt]

   Current data set:
   NAME =	21924	EXPNO =	78	PROCNO = 1
   DU   =	/Users/zln/Desktop/smo

   Number   Integrated Region     Integral
