# Supplementary material for: Solubilization, purification, and ligand binding characterization of G protein-coupled receptor SMO in native membrane bilayer using styrene maleic acid copolymer
Source: PeerJ. 2022 May 3;10:e13381. doi: 10.7717/peerj.13381 (PMC9074879; doi:10.7717/peerj.13381)
Supplement: Supplemental Information 9 [file peerj-10-13381-s009.zip › 79/pdata/1/auditp.txt]

##TITLE= Audit trail, TopSpin 3.6.2
##JCAMPDX= 5.01
##ORIGIN= Bruker BioSpin GmbH
##OWNER= Junfeng Wang
$$ D:/Data/wangjunfeng/WCH-ZLN/79/pdata/1/auditp.txt
##AUDIT TRAIL=  $$ (NUMBER, WHEN, WHO, WHERE, PROCESS, VERSION, WHAT)
(   1,<2021-09-23 15:33:38.387 +0800>,<Junfeng Wang>,<4CE03628DW>,<go4>,<TopSpin 3.6.2>,
      <created by zg
	started at 2021-09-23 15:30:33.629 +0800,
	POWCHK enabled, PULCHK disabled,
       configuration hash MD5:
       46 32 86 8D A0 E6 10 FF 57 82 0E C0 D6 A7 EF AC
       data hash MD5: 43268
       38 48 B0 D7 9C 96 9E C9 2D 76 34 46 11 27 05 2A>)
(   2,<2021-09-23 15:33:38.543 +0800>,<Junfeng Wang>,<4CE03628DW>,<proc1d>,<TopSpin 3.6.2>,
      <Start of raw data processing
       efp LB = 1 FT_mod = 6 PKNL = 1 PHC0 = -80.34453 PHC1 = -25.78017 SI = 32K 
       data hash MD5: 32K
       F6 E1 35 E1 1D 85 D5 62 7F 5D FE 53 33 A5 21 F2>)
(   3,<2021-09-23 20:05:18.022 +0800>,<Junfeng Wang>,<4CE03628DW>,<proc1d>,<TopSpin 3.6.2>,
      <apk 
       data hash MD5: 32K
       FA E6 61 33 5D 2D D2 75 62 C5 E2 69 F8 60 CA 44>)
(   4,<2021-09-23 20:05:20.490 +0800>,<Junfeng Wang>,<4CE03628DW>,<proc1d>,<TopSpin 3.6.2>,
      <abs n ABSG = 0 
       data hash MD5: 32K
       CC 3E 84 77 C7 E6 00 59 C1 0C D2 FF 2E 5D 16 53>)
$$ /Users/zln/Desktop/smo/21924/79/pdata/1/auditp.txt
(   5,<2021-09-28 15:05:42.371 +0800>,<zln>,<zhulinadeMacBook-Pro.local>,<proc1d>,<TopSpin 4.1.3>,
      <apk 
       data hash MD5: 32K
       E8 AF F6 D4 FB 74 2A A7 50 3C A1 4A AB 6C AF E6>)
(   6,<2021-09-28 15:05:44.045 +0800>,<zln>,<zhulinadeMacBook-Pro.local>,<proc1d>,<TopSpin 4.1.3>,
      <abs ABSG = 0 
       data hash MD5: 32K
       6B 64 B2 EA 5D 2B 5E 72 B4 EA EF C8 62 EA B0 20>)
(   7,<2021-09-28 15:05:57.092 +0800>,<zln>,<zhulinadeMacBook-Pro.local>,<proc1d>,<TopSpin 4.1.3>,
      <abs n ABSG = 0 
       data hash MD5: 32K
       02 EB 9B AD B5 79 D5 4A C9 3E 14 0A 05 49 5B 85>)
(   8,<2021-09-28 15:11:11.826 +0800>,<zln>,<zhulinadeMacBook-Pro.local>,<dataserver>,<TopSpin 4.1.3>,
      <Start of interactive peak picking
       data hash MD5: 32K
       02 EB 9B AD B5 79 D5 4A C9 3E 14 0A 05 49 5B 85>)
(   9,<2021-09-28 15:11:36.720 +0800>,<zln>,<zhulinadeMacBook-Pro.local>,<dataserver>,<TopSpin 4.1.3>,
      <Peak added manually at position 7.7774
       data hash MD5: 32K
       02 EB 9B AD B5 79 D5 4A C9 3E 14 0A 05 49 5B 85>)
(  10,<2021-09-28 15:11:36.732 +0800>,<zln>,<zhulinadeMacBook-Pro.local>,<dataserver>,<TopSpin 4.1.3>,
      <End of interactive peak picking
       data hash MD5: 32K
       02 EB 9B AD B5 79 D5 4A C9 3E 14 0A 05 49 5B 85>)
(  11,<2021-09-28 15:12:13.288 +0800>,<zln>,<zhulinadeMacBook-Pro.local>,<dataserver>,<TopSpin 4.1.3>,
      <Start of interactive peak picking
       data hash MD5: 32K
       02 EB 9B AD B5 79 D5 4A C9 3E 14 0A 05 49 5B 85>)
(  12,<2021-09-28 15:12:21.508 +0800>,<zln>,<zhulinadeMacBook-Pro.local>,<dataserver>,<TopSpin 4.1.3>,
      <Peak added manually at position -.1805
       data hash MD5: 32K
       02 EB 9B AD B5 79 D5 4A C9 3E 14 0A 05 49 5B 85>)
(  13,<2021-09-28 15:12:21.521 +0800>,<zln>,<zhulinadeMacBook-Pro.local>,<dataserver>,<TopSpin 4.1.3>,
      <End of interactive peak picking
       data hash MD5: 32K
       02 EB 9B AD B5 79 D5 4A C9 3E 14 0A 05 49 5B 85>)
##END=

$$ hash MD5
$$ EF B7 47 D9 71 B5 63 52 83 2D A1 79 AB 98 46 96
