# Supplementary material for: Solubilization, purification, and ligand binding characterization of G protein-coupled receptor SMO in native membrane bilayer using styrene maleic acid copolymer
Source: PeerJ. 2022 May 3;10:e13381. doi: 10.7717/peerj.13381 (PMC9074879; doi:10.7717/peerj.13381)
Supplement: Supplemental Information 9 [file peerj-10-13381-s009.zip › 80/shimvalues]

# Thu Sep 23 15:48:37 2021
#$$PROBEIDENTIFIER=Z75812_0072
#$$PROBENAME=CP TCI 600S3 H-C/N-D-05 Z
#$$SHIMID=292722
#
# Active Shim Gradients
#
Z           		19416           
Z2          		-760            
Z3          		-962            
Z4          		11361           
Z5          		-815            
Z6          		-6302           
Z7          		-8612           
Z8          		6000            
X           		-1231           
XZ          		-1509           
XZ2         		-18447          
XZ3         		7152            
XZ4         		667             
XZ5         		0               
Y           		327             
YZ          		-2712           
YZ2         		-4888           
YZ3         		18              
YZ4         		-1038           
YZ5         		0               
XY          		-436            
XYZ         		4812            
XYZ2        		568             
XYZ3        		0               
XYZ4        		0               
XYZ5        		0               
(X2-Y2)     		-1587           
(X2-Y2)Z    		3942            
(X2-Y2)Z2   		-3709           
(X2-Y2)Z3   		0               
(X2-Y2)Z4   		0               
(X2-Y2)Z5   		0               
X3          		0               
X3Z         		0               
Y3          		0               
Y3Z         		0               
#
# Lock Parameter
#
FIELD		2632.694
LOCKPHASE		201.500 
LOCKPOWER		-20.000 
LOCKGAIN		115.800 
LOCKDC		-80.300 
LOCKSHIFT		2.490   
LOOPGAIN		5.000   
LOOPTIME		0.250   
LOOPFILTER		500.000 
#
IEEE64_VERSION_CODE 1
#
# Shim currents 
#
SHIM_SETTING [1 ]  8254.43028046   
SHIM_SETTING [2 ]  -637.09775089   
SHIM_SETTING [3 ]  4501.95312964   
SHIM_SETTING [4 ]  3943.72913050   
SHIM_SETTING [5 ]  1054.50936782   
SHIM_SETTING [6 ]  -2345.98720854  
SHIM_SETTING [7 ]  213.72455992    
SHIM_SETTING [8 ]  20430.36593871  
SHIM_SETTING [9 ]  -1044.11622836  
SHIM_SETTING [10]  5550.48829623   
SHIM_SETTING [11]  0.00000000      
SHIM_SETTING [12]  0.00000000      
SHIM_SETTING [13]  0.00000000      
SHIM_SETTING [14]  0.00000000      
SHIM_SETTING [15]  -14195.30594955 
SHIM_SETTING [16]  -24110.84394955 
SHIM_SETTING [17]  2139.58507121   
SHIM_SETTING [18]  17889.15992879  
SHIM_SETTING [19]  10324.76871306  
SHIM_SETTING [20]  750.28659577    
SHIM_SETTING [21]  -793.86500000   
SHIM_SETTING [22]  -8677.86500000  
SHIM_SETTING [23]  3907.98100000   
SHIM_SETTING [24]  -1649.57300000  
SHIM_SETTING [25]  1225.55400000   
SHIM_SETTING [26]  -536.37100000   
SHIM_SETTING [27]  0.00000000      
SHIM_SETTING [28]  -7919.50812843  
SHIM_SETTING [29]  757.08900000    
SHIM_SETTING [30]  -1393.69200000  
SHIM_SETTING [31]  3204.26996265   
SHIM_SETTING [32]  -2528.06012843  
SHIM_SETTING [33]  5097.60900000   
SHIM_SETTING [34]  -4526.39100000  
SHIM_SETTING [35]  2540.34700000   
SHIM_SETTING [36]  -4243.75900000  
SHIM_SETTING [37]  1309.17410444   
SHIM_SETTING [38]  373.81865203    
SHIM_SETTING [39]  5838.28803735   
SHIM_SETTING [40]  0.00000000      
