# Supplementary material for: Solubilization, purification, and ligand binding characterization of G protein-coupled receptor SMO in native membrane bilayer using styrene maleic acid copolymer
Source: PeerJ. 2022 May 3;10:e13381. doi: 10.7717/peerj.13381 (PMC9074879; doi:10.7717/peerj.13381)
Supplement: Supplemental Information 9 [file peerj-10-13381-s009.zip › 80/pdata/1/auditp.txt]

##TITLE= Audit trail, TopSpin 3.6.2
##JCAMPDX= 5.01
##ORIGIN= Bruker BioSpin GmbH
##OWNER= Junfeng Wang
$$ D:/Data/wangjunfeng/WCH-ZLN/80/pdata/1/auditp.txt
##AUDIT TRAIL=  $$ (NUMBER, WHEN, WHO, WHERE, PROCESS, VERSION, WHAT)
(   1,<2021-09-23 15:48:38.127 +0800>,<Junfeng Wang>,<4CE03628DW>,<go4>,<TopSpin 3.6.2>,
      <created by zg
	started at 2021-09-23 15:45:33.388 +0800,
	POWCHK enabled, PULCHK disabled,
       configuration hash MD5:
       46 32 86 8D A0 E6 10 FF 57 82 0E C0 D6 A7 EF AC
       data hash MD5: 43268
       11 59 94 67 7D FC 90 E3 07 FD F5 2D 08 E5 AE FD>)
(   2,<2021-09-23 15:48:38.299 +0800>,<Junfeng Wang>,<4CE03628DW>,<proc1d>,<TopSpin 3.6.2>,
      <Start of raw data processing
       efp LB = 1 FT_mod = 6 PKNL = 1 PHC0 = -80.34453 PHC1 = -25.78017 SI = 32K 
       data hash MD5: 32K
       BC 1D 9A 66 9C 1D 42 B3 44 AA AF 51 83 75 07 C2>)
(   3,<2021-09-23 20:05:05.853 +0800>,<Junfeng Wang>,<4CE03628DW>,<proc1d>,<TopSpin 3.6.2>,
      <apk 
       data hash MD5: 32K
       C6 61 7D BF 2C 85 3A C7 A2 6F 95 26 03 01 DA 4A>)
(   4,<2021-09-23 20:05:08.196 +0800>,<Junfeng Wang>,<4CE03628DW>,<proc1d>,<TopSpin 3.6.2>,
      <abs n ABSG = 0 
       data hash MD5: 32K
       B2 26 89 D9 4B 35 1C 28 F5 48 EB 5A 2D 3D 8E 6A>)
$$ /Users/zln/Desktop/smo/21924/80/pdata/1/auditp.txt
(   5,<2021-09-28 15:06:06.945 +0800>,<zln>,<zhulinadeMacBook-Pro.local>,<proc1d>,<TopSpin 4.1.3>,
      <apk 
       data hash MD5: 32K
       A6 EF 04 94 3F F5 8A 5F B0 F8 0A A2 22 F7 94 AF>)
(   6,<2021-09-28 15:06:08.992 +0800>,<zln>,<zhulinadeMacBook-Pro.local>,<proc1d>,<TopSpin 4.1.3>,
      <abs n ABSG = 0 
       data hash MD5: 32K
       91 7F 80 AB 40 27 A1 3A A3 0F 09 7F 5A 24 4A 89>)
(   7,<2021-09-28 15:12:35.764 +0800>,<zln>,<zhulinadeMacBook-Pro.local>,<dataserver>,<TopSpin 4.1.3>,
      <Start of interactive peak picking
       data hash MD5: 32K
       91 7F 80 AB 40 27 A1 3A A3 0F 09 7F 5A 24 4A 89>)
(   8,<2021-09-28 15:12:40.385 +0800>,<zln>,<zhulinadeMacBook-Pro.local>,<dataserver>,<TopSpin 4.1.3>,
      <Peak added manually at position 7.7772
       data hash MD5: 32K
       91 7F 80 AB 40 27 A1 3A A3 0F 09 7F 5A 24 4A 89>)
(   9,<2021-09-28 15:12:40.389 +0800>,<zln>,<zhulinadeMacBook-Pro.local>,<dataserver>,<TopSpin 4.1.3>,
      <End of interactive peak picking
       data hash MD5: 32K
       91 7F 80 AB 40 27 A1 3A A3 0F 09 7F 5A 24 4A 89>)
(  10,<2021-09-28 15:13:27.428 +0800>,<zln>,<zhulinadeMacBook-Pro.local>,<dataserver>,<TopSpin 4.1.3>,
      <Start of interactive peak picking
       data hash MD5: 32K
       91 7F 80 AB 40 27 A1 3A A3 0F 09 7F 5A 24 4A 89>)
(  11,<2021-09-28 15:13:32.868 +0800>,<zln>,<zhulinadeMacBook-Pro.local>,<dataserver>,<TopSpin 4.1.3>,
      <Peak added manually at position -.1807
       data hash MD5: 32K
       91 7F 80 AB 40 27 A1 3A A3 0F 09 7F 5A 24 4A 89>)
(  12,<2021-09-28 15:13:32.872 +0800>,<zln>,<zhulinadeMacBook-Pro.local>,<dataserver>,<TopSpin 4.1.3>,
      <End of interactive peak picking
       data hash MD5: 32K
       91 7F 80 AB 40 27 A1 3A A3 0F 09 7F 5A 24 4A 89>)
##END=

$$ hash MD5
$$ EF 74 D6 8F 22 F4 1E 46 5D F7 7D 53 29 7D 2D 1F
