# Supplementary material for: Solubilization, purification, and ligand binding characterization of G protein-coupled receptor SMO in native membrane bilayer using styrene maleic acid copolymer
Source: PeerJ. 2022 May 3;10:e13381. doi: 10.7717/peerj.13381 (PMC9074879; doi:10.7717/peerj.13381)
Supplement: Supplemental Information 9 [file peerj-10-13381-s009.zip › 81/pdata/1/auditp.txt]

##TITLE= Audit trail, TopSpin 3.6.2
##JCAMPDX= 5.01
##ORIGIN= Bruker BioSpin GmbH
##OWNER= Junfeng Wang
$$ D:/Data/wangjunfeng/WCH-ZLN/81/pdata/1/auditp.txt
##AUDIT TRAIL=  $$ (NUMBER, WHEN, WHO, WHERE, PROCESS, VERSION, WHAT)
(   1,<2021-09-23 16:05:38.764 +0800>,<Junfeng Wang>,<4CE03628DW>,<go4>,<TopSpin 3.6.2>,
      <created by zg
	started at 2021-09-23 16:02:33.674 +0800,
	POWCHK enabled, PULCHK disabled,
       configuration hash MD5:
       46 32 86 8D A0 E6 10 FF 57 82 0E C0 D6 A7 EF AC
       data hash MD5: 43268
       B1 0F 9B 65 C9 34 D0 78 BC EA BA E2 D6 39 18 D8>)
(   2,<2021-09-23 16:05:38.936 +0800>,<Junfeng Wang>,<4CE03628DW>,<proc1d>,<TopSpin 3.6.2>,
      <Start of raw data processing
       efp LB = 1 FT_mod = 6 PKNL = 1 PHC0 = -80.34453 PHC1 = -25.78017 SI = 32K 
       data hash MD5: 32K
       BE 9A 7A 5A E6 B1 85 75 87 F9 19 DD CB 6C 1A B7>)
(   3,<2021-09-23 20:04:48.123 +0800>,<Junfeng Wang>,<4CE03628DW>,<proc1d>,<TopSpin 3.6.2>,
      <apk 
       data hash MD5: 32K
       32 E2 62 8F 1D 7F 64 71 53 20 BD 4B 4E E4 57 86>)
(   4,<2021-09-23 20:04:50.669 +0800>,<Junfeng Wang>,<4CE03628DW>,<proc1d>,<TopSpin 3.6.2>,
      <abs n ABSG = 0 
       data hash MD5: 32K
       0A C2 F3 10 E9 59 E1 17 FA BA 1F A1 A4 01 4D 0E>)
$$ /Users/zln/Desktop/smo/21924/81/pdata/1/auditp.txt
(   5,<2021-09-28 15:06:16.657 +0800>,<zln>,<zhulinadeMacBook-Pro.local>,<proc1d>,<TopSpin 4.1.3>,
      <apk 
       data hash MD5: 32K
       53 82 05 26 57 09 9B B4 E8 2B 4E 0E F3 60 55 A8>)
(   6,<2021-09-28 15:06:18.290 +0800>,<zln>,<zhulinadeMacBook-Pro.local>,<proc1d>,<TopSpin 4.1.3>,
      <abs n ABSG = 0 
       data hash MD5: 32K
       E0 F3 FB C1 77 C8 AA A7 80 78 09 3C 98 FF 60 8A>)
(   7,<2021-09-28 15:14:54.222 +0800>,<zln>,<zhulinadeMacBook-Pro.local>,<dataserver>,<TopSpin 4.1.3>,
      <Start of interactive peak picking
       data hash MD5: 32K
       E0 F3 FB C1 77 C8 AA A7 80 78 09 3C 98 FF 60 8A>)
(   8,<2021-09-28 15:14:59.347 +0800>,<zln>,<zhulinadeMacBook-Pro.local>,<dataserver>,<TopSpin 4.1.3>,
      <Peak added manually at position 7.7765
       data hash MD5: 32K
       E0 F3 FB C1 77 C8 AA A7 80 78 09 3C 98 FF 60 8A>)
(   9,<2021-09-28 15:14:59.357 +0800>,<zln>,<zhulinadeMacBook-Pro.local>,<dataserver>,<TopSpin 4.1.3>,
      <End of interactive peak picking
       data hash MD5: 32K
       E0 F3 FB C1 77 C8 AA A7 80 78 09 3C 98 FF 60 8A>)
(  10,<2021-09-28 15:15:09.600 +0800>,<zln>,<zhulinadeMacBook-Pro.local>,<dataserver>,<TopSpin 4.1.3>,
      <Start of interactive peak picking
       data hash MD5: 32K
       E0 F3 FB C1 77 C8 AA A7 80 78 09 3C 98 FF 60 8A>)
(  11,<2021-09-28 15:15:14.731 +0800>,<zln>,<zhulinadeMacBook-Pro.local>,<dataserver>,<TopSpin 4.1.3>,
      <Peak added manually at position -.1813
       data hash MD5: 32K
       E0 F3 FB C1 77 C8 AA A7 80 78 09 3C 98 FF 60 8A>)
(  12,<2021-09-28 15:15:14.733 +0800>,<zln>,<zhulinadeMacBook-Pro.local>,<dataserver>,<TopSpin 4.1.3>,
      <End of interactive peak picking
       data hash MD5: 32K
       E0 F3 FB C1 77 C8 AA A7 80 78 09 3C 98 FF 60 8A>)
##END=

$$ hash MD5
$$ B3 75 D7 BC FE 3A 4F C9 BF 85 AB C5 F3 E2 CD FE
