# Supplementary material for: Solubilization, purification, and ligand binding characterization of G protein-coupled receptor SMO in native membrane bilayer using styrene maleic acid copolymer
Source: PeerJ. 2022 May 3;10:e13381. doi: 10.7717/peerj.13381 (PMC9074879; doi:10.7717/peerj.13381)
Supplement: Supplemental Information 9 [file peerj-10-13381-s009.zip › 82/pdata/1/auditp.txt]

##TITLE= Audit trail, TopSpin 3.6.2
##JCAMPDX= 5.01
##ORIGIN= Bruker BioSpin GmbH
##OWNER= Junfeng Wang
$$ D:/Data/wangjunfeng/WCH-ZLN/82/pdata/1/auditp.txt
##AUDIT TRAIL=  $$ (NUMBER, WHEN, WHO, WHERE, PROCESS, VERSION, WHAT)
(   1,<2021-09-23 16:23:59.329 +0800>,<Junfeng Wang>,<4CE03628DW>,<go4>,<TopSpin 3.6.2>,
      <created by zg
	started at 2021-09-23 16:20:54.581 +0800,
	POWCHK enabled, PULCHK disabled,
       configuration hash MD5:
       46 32 86 8D A0 E6 10 FF 57 82 0E C0 D6 A7 EF AC
       data hash MD5: 43268
       A0 83 1C 63 93 61 B1 4A 53 E0 8F 15 FF 21 C8 F1>)
(   2,<2021-09-23 16:23:59.517 +0800>,<Junfeng Wang>,<4CE03628DW>,<proc1d>,<TopSpin 3.6.2>,
      <Start of raw data processing
       efp LB = 1 FT_mod = 6 PKNL = 1 PHC0 = -80.34453 PHC1 = -25.78017 SI = 32K 
       data hash MD5: 32K
       60 B9 31 2C 07 D8 D0 13 DC 52 02 9C 88 5E A4 B3>)
(   3,<2021-09-23 16:40:55.672 +0800>,<Junfeng Wang>,<4CE03628DW>,<proc1d>,<TopSpin 3.6.2>,
      <apk 
       data hash MD5: 32K
       87 DB 3E E6 4A F1 C2 93 26 A3 48 B7 F8 37 28 A1>)
(   4,<2021-09-23 16:40:57.156 +0800>,<Junfeng Wang>,<4CE03628DW>,<proc1d>,<TopSpin 3.6.2>,
      <abs n ABSG = 0 
       data hash MD5: 32K
       85 68 A2 A6 51 85 1B DA E6 6D CB C7 0F 4E 68 BF>)
(   5,<2021-09-23 20:04:37.859 +0800>,<Junfeng Wang>,<4CE03628DW>,<proc1d>,<TopSpin 3.6.2>,
      <apk 
       data hash MD5: 32K
       C7 48 55 9F 7E 3C B0 9F A6 DD D4 13 93 05 D5 42>)
(   6,<2021-09-23 20:04:40.234 +0800>,<Junfeng Wang>,<4CE03628DW>,<proc1d>,<TopSpin 3.6.2>,
      <abs n ABSG = 0 
       data hash MD5: 32K
       06 D4 72 2A D5 77 E4 B1 18 B7 B7 C4 13 1A C2 E0>)
$$ /Users/zln/Desktop/smo/21924/82/pdata/1/auditp.txt
(   7,<2021-09-28 15:06:23.844 +0800>,<zln>,<zhulinadeMacBook-Pro.local>,<proc1d>,<TopSpin 4.1.3>,
      <apk 
       data hash MD5: 32K
       B4 4A 82 04 EE 43 70 82 9E D4 2F 48 45 E6 8E F7>)
(   8,<2021-09-28 15:06:25.683 +0800>,<zln>,<zhulinadeMacBook-Pro.local>,<proc1d>,<TopSpin 4.1.3>,
      <abs n ABSG = 0 
       data hash MD5: 32K
       78 D3 F0 BB E3 6C D3 2C AC 71 97 4A F9 24 71 0A>)
(   9,<2021-09-28 15:15:29.896 +0800>,<zln>,<zhulinadeMacBook-Pro.local>,<dataserver>,<TopSpin 4.1.3>,
      <Start of interactive peak picking
       data hash MD5: 32K
       78 D3 F0 BB E3 6C D3 2C AC 71 97 4A F9 24 71 0A>)
(  10,<2021-09-28 15:15:34.868 +0800>,<zln>,<zhulinadeMacBook-Pro.local>,<dataserver>,<TopSpin 4.1.3>,
      <Peak added manually at position 7.7817
       data hash MD5: 32K
       78 D3 F0 BB E3 6C D3 2C AC 71 97 4A F9 24 71 0A>)
(  11,<2021-09-28 15:15:34.874 +0800>,<zln>,<zhulinadeMacBook-Pro.local>,<dataserver>,<TopSpin 4.1.3>,
      <End of interactive peak picking
       data hash MD5: 32K
       78 D3 F0 BB E3 6C D3 2C AC 71 97 4A F9 24 71 0A>)
(  12,<2021-09-28 15:15:45.275 +0800>,<zln>,<zhulinadeMacBook-Pro.local>,<dataserver>,<TopSpin 4.1.3>,
      <Start of interactive peak picking
       data hash MD5: 32K
       78 D3 F0 BB E3 6C D3 2C AC 71 97 4A F9 24 71 0A>)
(  13,<2021-09-28 15:15:50.713 +0800>,<zln>,<zhulinadeMacBook-Pro.local>,<dataserver>,<TopSpin 4.1.3>,
      <Peak added manually at position -.1768
       data hash MD5: 32K
       78 D3 F0 BB E3 6C D3 2C AC 71 97 4A F9 24 71 0A>)
(  14,<2021-09-28 15:15:50.727 +0800>,<zln>,<zhulinadeMacBook-Pro.local>,<dataserver>,<TopSpin 4.1.3>,
      <End of interactive peak picking
       data hash MD5: 32K
       78 D3 F0 BB E3 6C D3 2C AC 71 97 4A F9 24 71 0A>)
(  15,<2021-09-29 11:50:44.664 +0800>,<zln>,<zhulinadeMacBook-Pro.local>,<dataserver>,<TopSpin 4.1.3>,
      <Start of interactive peak picking
       data hash MD5: 32K
       78 D3 F0 BB E3 6C D3 2C AC 71 97 4A F9 24 71 0A>)
(  16,<2021-09-29 11:50:52.563 +0800>,<zln>,<zhulinadeMacBook-Pro.local>,<dataserver>,<TopSpin 4.1.3>,
      <End of interactive peak picking
       data hash MD5: 32K
       78 D3 F0 BB E3 6C D3 2C AC 71 97 4A F9 24 71 0A>)
(  17,<2021-09-29 11:51:03.410 +0800>,<zln>,<zhulinadeMacBook-Pro.local>,<dataserver>,<TopSpin 4.1.3>,
      <Start of interactive peak picking
       data hash MD5: 32K
       78 D3 F0 BB E3 6C D3 2C AC 71 97 4A F9 24 71 0A>)
##END=

$$ hash MD5
$$ 0F FC 96 2D DA F2 90 BB 14 CA 47 0E 1B CE F9 F7
