# Supplementary material for: Solubilization, purification, and ligand binding characterization of G protein-coupled receptor SMO in native membrane bilayer using styrene maleic acid copolymer
Source: PeerJ. 2022 May 3;10:e13381. doi: 10.7717/peerj.13381 (PMC9074879; doi:10.7717/peerj.13381)
Supplement: Supplemental Information 9 [file peerj-10-13381-s009.zip › 83/shimvalues]

# Thu Sep 23 16:40:29 2021
#$$PROBEIDENTIFIER=Z75812_0072
#$$PROBENAME=CP TCI 600S3 H-C/N-D-05 Z
#$$SHIMID=292722
#
# Active Shim Gradients
#
Z           		19619           
Z2          		-791            
Z3          		-1062           
Z4          		10832           
Z5          		-1572           
Z6          		-6302           
Z7          		-8612           
Z8          		6000            
X           		-1267           
XZ          		-1473           
XZ2         		-18447          
XZ3         		7152            
XZ4         		667             
XZ5         		0               
Y           		391             
YZ          		-2696           
YZ2         		-4888           
YZ3         		18              
YZ4         		-1038           
YZ5         		0               
XY          		-436            
XYZ         		4812            
XYZ2        		568             
XYZ3        		0               
XYZ4        		0               
XYZ5        		0               
(X2-Y2)     		-1587           
(X2-Y2)Z    		3942            
(X2-Y2)Z2   		-3709           
(X2-Y2)Z3   		0               
(X2-Y2)Z4   		0               
(X2-Y2)Z5   		0               
X3          		0               
X3Z         		0               
Y3          		0               
Y3Z         		0               
#
# Lock Parameter
#
FIELD		2632.779
LOCKPHASE		207.500 
LOCKPOWER		-20.000 
LOCKGAIN		116.410 
LOCKDC		-80.300 
LOCKSHIFT		2.490   
LOOPGAIN		5.000   
LOOPTIME		0.250   
LOOPFILTER		500.000 
#
IEEE64_VERSION_CODE 1
#
# Shim currents 
#
SHIM_SETTING [1 ]  8322.64846862   
SHIM_SETTING [2 ]  -744.40634548   
SHIM_SETTING [3 ]  3757.70214103   
SHIM_SETTING [4 ]  4327.40743390   
SHIM_SETTING [5 ]  140.76938626    
SHIM_SETTING [6 ]  -1752.46483506  
SHIM_SETTING [7 ]  -935.79167262   
SHIM_SETTING [8 ]  20495.68991049  
SHIM_SETTING [9 ]  -1533.11032939  
SHIM_SETTING [10]  5642.13784952   
SHIM_SETTING [11]  0.00000000      
SHIM_SETTING [12]  0.00000000      
SHIM_SETTING [13]  0.00000000      
SHIM_SETTING [14]  0.00000000      
SHIM_SETTING [15]  -14191.81675688 
SHIM_SETTING [16]  -24179.35475689 
SHIM_SETTING [17]  2120.82853191   
SHIM_SETTING [18]  17835.91646809  
SHIM_SETTING [19]  10314.10782494  
SHIM_SETTING [20]  726.87176859    
SHIM_SETTING [21]  -793.86500000   
SHIM_SETTING [22]  -8677.86500000  
SHIM_SETTING [23]  3907.98100000   
SHIM_SETTING [24]  -1649.57300000  
SHIM_SETTING [25]  1225.55400000   
SHIM_SETTING [26]  -536.37100000   
SHIM_SETTING [27]  0.00000000      
SHIM_SETTING [28]  -7845.71113761  
SHIM_SETTING [29]  757.08900000    
SHIM_SETTING [30]  -1393.69200000  
SHIM_SETTING [31]  3275.93372296   
SHIM_SETTING [32]  -2486.26313761  
SHIM_SETTING [33]  5097.60900000   
SHIM_SETTING [34]  -4526.39100000  
SHIM_SETTING [35]  2540.34700000   
SHIM_SETTING [36]  -4243.75900000  
SHIM_SETTING [37]  1336.62942047   
SHIM_SETTING [38]  406.94238542    
SHIM_SETTING [39]  5894.62427704   
SHIM_SETTING [40]  0.00000000      
