# Supplementary material for: Solubilization, purification, and ligand binding characterization of G protein-coupled receptor SMO in native membrane bilayer using styrene maleic acid copolymer
Source: PeerJ. 2022 May 3;10:e13381. doi: 10.7717/peerj.13381 (PMC9074879; doi:10.7717/peerj.13381)
Supplement: Supplemental Information 9 [file peerj-10-13381-s009.zip › 83/pdata/1/peaklist.xml]

<?xml version="1.0" encoding="UTF-8"?>
<PeakList modified="2021-09-28T15:16:46">
  <PeakList1D>
    <PeakList1DHeader creator="zln@zhulinadeMacBook-Pro.local" date="2021-09-28T15:16:19" expNo="83" name="21924" owner="zln" procNo="1" source="/Users/zln/Desktop/smo">
      <PeakPickDetails>Manually picked peaks
</PeakPickDetails>
    </PeakList1DHeader>
    <Peak1D F1="7.777874535124504" intensity="0.008531326408975323" type="1"/>
  </PeakList1D>
  <PeakList1D>
    <PeakList1DHeader creator="zln@zhulinadeMacBook-Pro.local" date="2021-09-28T15:16:47" expNo="83" name="21924" owner="zln" procNo="1" source="/Users/zln/Desktop/smo">
      <PeakPickDetails>Manually picked peaks
</PeakPickDetails>
    </PeakList1DHeader>
    <Peak1D F1="-0.1800726679497939" intensity="0.01051061049139713" type="1"/>
  </PeakList1D>
</PeakList>
