# Supplementary material for: Solubilization, purification, and ligand binding characterization of G protein-coupled receptor SMO in native membrane bilayer using styrene maleic acid copolymer
Source: PeerJ. 2022 May 3;10:e13381. doi: 10.7717/peerj.13381 (PMC9074879; doi:10.7717/peerj.13381)
Supplement: Supplemental Information 9 [file peerj-10-13381-s009.zip › 83/pdata/1/auditp.txt]

##TITLE= Audit trail, TopSpin 3.6.2
##JCAMPDX= 5.01
##ORIGIN= Bruker BioSpin GmbH
##OWNER= Junfeng Wang
$$ D:/Data/wangjunfeng/WCH-ZLN/83/pdata/1/auditp.txt
##AUDIT TRAIL=  $$ (NUMBER, WHEN, WHO, WHERE, PROCESS, VERSION, WHAT)
(   1,<2021-09-23 16:40:29.428 +0800>,<Junfeng Wang>,<4CE03628DW>,<go4>,<TopSpin 3.6.2>,
      <created by zg
	started at 2021-09-23 16:37:24.686 +0800,
	POWCHK enabled, PULCHK disabled,
       configuration hash MD5:
       46 32 86 8D A0 E6 10 FF 57 82 0E C0 D6 A7 EF AC
       data hash MD5: 43268
       B6 82 38 F1 BF 67 03 05 EF D8 58 3E 1A 14 B4 47>)
(   2,<2021-09-23 16:40:29.616 +0800>,<Junfeng Wang>,<4CE03628DW>,<proc1d>,<TopSpin 3.6.2>,
      <Start of raw data processing
       efp LB = 1 FT_mod = 6 PKNL = 1 PHC0 = -80.34453 PHC1 = -25.78017 SI = 32K 
       data hash MD5: 32K
       3E 4B 17 62 D7 8D FE 3B 02 36 1C A1 32 4E DC 79>)
(   3,<2021-09-23 16:40:35.708 +0800>,<Junfeng Wang>,<4CE03628DW>,<proc1d>,<TopSpin 3.6.2>,
      <apk 
       data hash MD5: 32K
       E5 CD A6 F4 7B 99 89 05 4E EF 21 4B 6E 38 81 C0>)
(   4,<2021-09-23 16:40:38.192 +0800>,<Junfeng Wang>,<4CE03628DW>,<proc1d>,<TopSpin 3.6.2>,
      <abs n ABSG = 0 
       data hash MD5: 32K
       F1 DF 3B B8 EA 71 F5 B4 10 78 C3 E1 A7 3B F4 74>)
(   5,<2021-09-23 20:04:27.237 +0800>,<Junfeng Wang>,<4CE03628DW>,<proc1d>,<TopSpin 3.6.2>,
      <apk 
       data hash MD5: 32K
       4B AC 0A 5C EF 2B 85 FE B2 AD B9 BA B7 85 C0 85>)
(   6,<2021-09-23 20:04:31.689 +0800>,<Junfeng Wang>,<4CE03628DW>,<proc1d>,<TopSpin 3.6.2>,
      <abs n ABSG = 0 
       data hash MD5: 32K
       BC 92 D4 89 CE 54 5A FD CB 67 63 3E 70 DD 88 88>)
$$ /Users/zln/Desktop/smo/21924/83/pdata/1/auditp.txt
(   7,<2021-09-28 15:06:31.810 +0800>,<zln>,<zhulinadeMacBook-Pro.local>,<proc1d>,<TopSpin 4.1.3>,
      <apk 
       data hash MD5: 32K
       E1 CF B7 3F A8 D5 1F F6 F2 86 61 FF 67 B7 4D 60>)
(   8,<2021-09-28 15:06:33.418 +0800>,<zln>,<zhulinadeMacBook-Pro.local>,<proc1d>,<TopSpin 4.1.3>,
      <abs n ABSG = 0 
       data hash MD5: 32K
       8F C5 DD DE 00 0B D1 71 E3 4C F1 34 8C 97 0C 70>)
(   9,<2021-09-28 15:16:12.636 +0800>,<zln>,<zhulinadeMacBook-Pro.local>,<dataserver>,<TopSpin 4.1.3>,
      <Start of interactive peak picking
       data hash MD5: 32K
       8F C5 DD DE 00 0B D1 71 E3 4C F1 34 8C 97 0C 70>)
(  10,<2021-09-28 15:16:19.335 +0800>,<zln>,<zhulinadeMacBook-Pro.local>,<dataserver>,<TopSpin 4.1.3>,
      <Peak added manually at position 7.7779
       data hash MD5: 32K
       8F C5 DD DE 00 0B D1 71 E3 4C F1 34 8C 97 0C 70>)
(  11,<2021-09-28 15:16:19.369 +0800>,<zln>,<zhulinadeMacBook-Pro.local>,<dataserver>,<TopSpin 4.1.3>,
      <End of interactive peak picking
       data hash MD5: 32K
       8F C5 DD DE 00 0B D1 71 E3 4C F1 34 8C 97 0C 70>)
(  12,<2021-09-28 15:16:42.174 +0800>,<zln>,<zhulinadeMacBook-Pro.local>,<dataserver>,<TopSpin 4.1.3>,
      <Start of interactive peak picking
       data hash MD5: 32K
       8F C5 DD DE 00 0B D1 71 E3 4C F1 34 8C 97 0C 70>)
(  13,<2021-09-28 15:16:47.780 +0800>,<zln>,<zhulinadeMacBook-Pro.local>,<dataserver>,<TopSpin 4.1.3>,
      <Peak added manually at position -.1801
       data hash MD5: 32K
       8F C5 DD DE 00 0B D1 71 E3 4C F1 34 8C 97 0C 70>)
(  14,<2021-09-28 15:16:47.790 +0800>,<zln>,<zhulinadeMacBook-Pro.local>,<dataserver>,<TopSpin 4.1.3>,
      <End of interactive peak picking
       data hash MD5: 32K
       8F C5 DD DE 00 0B D1 71 E3 4C F1 34 8C 97 0C 70>)
##END=

$$ hash MD5
$$ 23 6F B1 2C CF 42 82 9A D7 40 16 35 4E AC 2E 1F
