# Supplementary material for: Solubilization, purification, and ligand binding characterization of G protein-coupled receptor SMO in native membrane bilayer using styrene maleic acid copolymer
Source: PeerJ. 2022 May 3;10:e13381. doi: 10.7717/peerj.13381 (PMC9074879; doi:10.7717/peerj.13381)
Supplement: Supplemental Information 9 [file peerj-10-13381-s009.zip › 83/pdata/1/outd]

##TITLE= Parameter file, TopSpin 3.6.2
##JCAMPDX= 5.0
##DATATYPE= Parameter Values
##NPOINTS= 1	$$ modification sequence number
##ORIGIN= Bruker BioSpin GmbH
##OWNER= Junfeng Wang
$$ 2021-09-23 16:24:29.541 +0800  Junfeng Wang@4CE03628DW
$$ D:\Data\wangjunfeng/WCH-ZLN/83/pdata/1/outd
$$ process C:\Bruker\TopSpin3.6.2\prog\mod\edparproc.exe
##$CURPLOT= <HP LaserJet Professional P1566>
##$CURPRIN= <$HP LaserJet Professional P1566>
##$DFORMAT= <normdp>
##$LAYOUT= <+/1D_H.xwp>
##$LFORMAT= <normlp>
##$PFORMAT= <normpl>
##END=
