# Supplementary material for: Solubilization, purification, and ligand binding characterization of G protein-coupled receptor SMO in native membrane bilayer using styrene maleic acid copolymer
Source: PeerJ. 2022 May 3;10:e13381. doi: 10.7717/peerj.13381 (PMC9074879; doi:10.7717/peerj.13381)
Supplement: Supplemental Information 9 [file peerj-10-13381-s009.zip › 84/audita.txt]

##TITLE= Audit trail, TopSpin 3.6.2
##JCAMPDX= 5.01
##ORIGIN= Bruker BioSpin GmbH
##OWNER= Junfeng Wang
$$ D:/Data/wangjunfeng/WCH-ZLN/84/audita.txt
##AUDIT TRAIL=  $$ (NUMBER, WHEN, WHO, WHERE, PROCESS, VERSION, WHAT)
(   1,<2021-09-23 16:55:51.167 +0800>,<Junfeng Wang>,<4CE03628DW>,<go4>,<TopSpin 3.6.2>,
      <created by zg
	started at 2021-09-23 16:52:46.423 +0800,
	POWCHK enabled, PULCHK disabled,
       configuration hash MD5:
       46 32 86 8D A0 E6 10 FF 57 82 0E C0 D6 A7 EF AC
       data hash MD5: 43268
       B0 5E 0B CC 0D 02 07 3D AD 58 A3 23 0F 00 60 E1>)
##END=

$$ hash MD5
$$ 1F 18 49 25 32 0C D3 6A 12 92 9C 37 C4 C1 01 99
