# Supplementary material for: Solubilization, purification, and ligand binding characterization of G protein-coupled receptor SMO in native membrane bilayer using styrene maleic acid copolymer
Source: PeerJ. 2022 May 3;10:e13381. doi: 10.7717/peerj.13381 (PMC9074879; doi:10.7717/peerj.13381)
Supplement: Supplemental Information 9 [file peerj-10-13381-s009.zip › 84/pdata/1/auditp.txt]

##TITLE= Audit trail, TopSpin 3.6.2
##JCAMPDX= 5.01
##ORIGIN= Bruker BioSpin GmbH
##OWNER= Junfeng Wang
$$ D:/Data/wangjunfeng/WCH-ZLN/84/pdata/1/auditp.txt
##AUDIT TRAIL=  $$ (NUMBER, WHEN, WHO, WHERE, PROCESS, VERSION, WHAT)
(   1,<2021-09-23 16:55:51.167 +0800>,<Junfeng Wang>,<4CE03628DW>,<go4>,<TopSpin 3.6.2>,
      <created by zg
	started at 2021-09-23 16:52:46.423 +0800,
	POWCHK enabled, PULCHK disabled,
       configuration hash MD5:
       46 32 86 8D A0 E6 10 FF 57 82 0E C0 D6 A7 EF AC
       data hash MD5: 43268
       B0 5E 0B CC 0D 02 07 3D AD 58 A3 23 0F 00 60 E1>)
(   2,<2021-09-23 16:55:51.370 +0800>,<Junfeng Wang>,<4CE03628DW>,<proc1d>,<TopSpin 3.6.2>,
      <Start of raw data processing
       efp LB = 1 FT_mod = 6 PKNL = 1 PHC0 = -81.71625 PHC1 = -25.78017 SI = 32K 
       data hash MD5: 32K
       A0 A9 60 5C 5F 1E 45 38 6A CF E2 AF 96 CD 66 01>)
(   3,<2021-09-23 20:04:13.724 +0800>,<Junfeng Wang>,<4CE03628DW>,<proc1d>,<TopSpin 3.6.2>,
      <apk 
       data hash MD5: 32K
       E5 C9 84 E8 68 87 E8 65 CB FE 8A 61 E8 45 50 F1>)
(   4,<2021-09-23 20:04:18.567 +0800>,<Junfeng Wang>,<4CE03628DW>,<proc1d>,<TopSpin 3.6.2>,
      <abs n ABSG = 0 
       data hash MD5: 32K
       36 ED 46 7B B7 0D 2D 8C 1E DE 6A CD D8 CE EB A9>)
$$ /Users/zln/Desktop/smo/21924/84/pdata/1/auditp.txt
(   5,<2021-09-28 15:06:39.987 +0800>,<zln>,<zhulinadeMacBook-Pro.local>,<proc1d>,<TopSpin 4.1.3>,
      <apk 
       data hash MD5: 32K
       B7 1C E2 9B A2 6D A2 29 C7 A5 34 69 05 44 3A 74>)
(   6,<2021-09-28 15:06:41.269 +0800>,<zln>,<zhulinadeMacBook-Pro.local>,<proc1d>,<TopSpin 4.1.3>,
      <abs n ABSG = 0 
       data hash MD5: 32K
       9D A2 53 A8 9B 1F 32 11 52 8C 85 99 32 14 ED 49>)
(   7,<2021-09-28 15:17:46.264 +0800>,<zln>,<zhulinadeMacBook-Pro.local>,<dataserver>,<TopSpin 4.1.3>,
      <Start of interactive peak picking
       data hash MD5: 32K
       9D A2 53 A8 9B 1F 32 11 52 8C 85 99 32 14 ED 49>)
(   8,<2021-09-28 15:17:51.616 +0800>,<zln>,<zhulinadeMacBook-Pro.local>,<dataserver>,<TopSpin 4.1.3>,
      <Peak added manually at position 7.7768
       data hash MD5: 32K
       9D A2 53 A8 9B 1F 32 11 52 8C 85 99 32 14 ED 49>)
(   9,<2021-09-28 15:17:51.628 +0800>,<zln>,<zhulinadeMacBook-Pro.local>,<dataserver>,<TopSpin 4.1.3>,
      <End of interactive peak picking
       data hash MD5: 32K
       9D A2 53 A8 9B 1F 32 11 52 8C 85 99 32 14 ED 49>)
(  10,<2021-09-28 15:18:04.128 +0800>,<zln>,<zhulinadeMacBook-Pro.local>,<dataserver>,<TopSpin 4.1.3>,
      <Start of interactive peak picking
       data hash MD5: 32K
       9D A2 53 A8 9B 1F 32 11 52 8C 85 99 32 14 ED 49>)
(  11,<2021-09-28 15:18:10.226 +0800>,<zln>,<zhulinadeMacBook-Pro.local>,<dataserver>,<TopSpin 4.1.3>,
      <Peak added manually at position -.1803
       data hash MD5: 32K
       9D A2 53 A8 9B 1F 32 11 52 8C 85 99 32 14 ED 49>)
(  12,<2021-09-28 15:18:10.235 +0800>,<zln>,<zhulinadeMacBook-Pro.local>,<dataserver>,<TopSpin 4.1.3>,
      <End of interactive peak picking
       data hash MD5: 32K
       9D A2 53 A8 9B 1F 32 11 52 8C 85 99 32 14 ED 49>)
##END=

$$ hash MD5
$$ A5 58 68 8D 77 AE ED 5C F2 66 20 DB 64 D0 D3 FF
