# Supplementary material for: Solubilization, purification, and ligand binding characterization of G protein-coupled receptor SMO in native membrane bilayer using styrene maleic acid copolymer
Source: PeerJ. 2022 May 3;10:e13381. doi: 10.7717/peerj.13381 (PMC9074879; doi:10.7717/peerj.13381)
Supplement: Supplemental Information 9 [file peerj-10-13381-s009.zip › 85/audita.txt]

##TITLE= Audit trail, TopSpin 3.6.2
##JCAMPDX= 5.01
##ORIGIN= Bruker BioSpin GmbH
##OWNER= Junfeng Wang
$$ D:/Data/wangjunfeng/WCH-ZLN/85/audita.txt
##AUDIT TRAIL=  $$ (NUMBER, WHEN, WHO, WHERE, PROCESS, VERSION, WHAT)
(   1,<2021-09-23 17:16:40.581 +0800>,<Junfeng Wang>,<4CE03628DW>,<go4>,<TopSpin 3.6.2>,
      <created by zg
	started at 2021-09-23 17:13:35.843 +0800,
	POWCHK enabled, PULCHK disabled,
       configuration hash MD5:
       46 32 86 8D A0 E6 10 FF 57 82 0E C0 D6 A7 EF AC
       data hash MD5: 43268
       2E 6E C1 B7 25 4C BA 79 F6 3C AB 5E D1 7D F1 49>)
##END=

$$ hash MD5
$$ 35 AF 34 44 67 E9 B2 20 34 D9 7E D9 8D 21 16 79
